# Supplementary material for: 5,5-Dimethyl-2,2-bis­(pyridin-2-yl)-1,3-diazinane
Source: Acta Crystallogr Sect E Struct Rep Online. 2012 May 19;68(Pt 6):o1786. doi: 10.1107/S1600536812021629 (PMC3379365; doi:10.1107/S1600536812021629)
Supplement: Supplementary file 1 [file e-68-o1786-sup1.cif]

##############################################################################
#                                                                            #
# This CIF contains the data in a paper accepted for publication in          #
# Acta Crystallographica Section E. It conforms to the requirements of       #
# Notes for Authors for Acta Crystallographica Section E, and has been       #
# peer reviewed under the auspices of the IUCr Commission on Journals.       #
#                                                                            #
# Full details of the Crystallographic Information File format               #
# are given in the paper "The Crystallographic Information File (CIF):       #
# a New Standard Archive File for Crystallography" by S. R. Hall, F. H.      #
# Allen and I. D. Brown [Acta Cryst. (1991), A47, 655-685].                  #
#                                                                            #
# The current version of the core CIF dictionary is obtainable from          #
# ftp://ftp.iucr.org/pub/cif_core.dic.                                       #
#                                                                            #
# Software is freely available for graphical display of the structure(s)     #
# in this CIF. For information consult the CIF software page                 #
# http://www.iucr.org/resources/cif/software.                                #
#                                                                            #
# This file may be used for bona fide research purposes within the           #
# scientific community so long as proper attribution is given to the journal # 
# article from which it was obtained.                                        #
#                                                                            #
##############################################################################
data_global
_audit_creation_method     'form.cif (version 2.0)'
_journal_data_validation_number     ?
_journal_date_recd_electronic     2012-04-08
_journal_date_accepted     2012-05-13
_journal_name_full     'Acta Crystallographica, Section E'
_journal_year     2012
_journal_volume     68
_journal_issue      6
_journal_page_first     o1786
_journal_page_last     o1786
_journal_paper_category     QO
_journal_paper_doi     10.1107/S1600536812021629
_journal_coeditor_code     RZ2740
_publ_contact_author_name     'Yousuf, S. '
_publ_contact_author_address
;
      H.E.J. Research Institute of Chemistry,
      International Cenetr for Chemical and Biological Sciences,
      University of Karachi,
      Karachi 75270, Pakistan
;
_publ_contact_author_email     'dr.sammer.yousuf@gmail.com'
_publ_contact_author_fax     '+92-21 34819018-9'
_publ_contact_author_phone     '+92-21 34824924'
_publ_section_title
;
5,5-Dimethyl-2,2-bis(pyridin-2-yl)-1,3-diazinane
;
loop_
    _publ_author_name
    _publ_author_footnote
    _publ_author_address
    'Ismail Warad' ?
;     Department of Chemistry, College of Science,
      King Saud University,
      PO Box 2455, Riyadh 11451, Saudi Arabia
;
    'Afaf Alruwaili' ?
;     Department of Chemistry, College of Science,
      University of Hail,
      PO Box 2440, Hail, Saudi Arabia
;
    'Saud I. Al-Resayes' ?
;     Department of Chemistry, College of Science,
      King Saud University,
      PO Box 2455, Riyadh 11451, Saudi Arabia
;
    'M. Iqbal Choudhary' ?
;     H.E.J. Research Institute of Chemistry,
      International Center for Chemical and Biological Sciences,
      University of Karachi,
      Karachi 75270, Pakistan
      Department of Chemistry, College of Science,
      King Saud University,
      PO Box 2455, Riyadh 11451, Saudi Arabia
;
    'Sammer Yousuf' ?
;     H.E.J. Research Institute of Chemistry,
      International Center for Chemical and Biological Sciences,
      University of Karachi,
      Karachi 75270, Pakistan
;
data_I
_audit_creation_method     SHELXL-97
_chemical_name_systematic
;
5,5-Dimethyl-2,2-bis(pyridin-2-yl)-1,3-diazinane
;
_chemical_name_common     ?
_chemical_formula_moiety     'C16 H20 N4'
_chemical_formula_sum     'C16 H20 N4'
_chemical_formula_iupac     'C16 H20 N4'
_chemical_formula_weight     268.36
_chemical_melting_point     ?
_symmetry_cell_setting     triclinic
_symmetry_space_group_name_H-M     'P -1'
_symmetry_space_group_name_Hall     '-P 1'
loop_
    _symmetry_equiv_pos_as_xyz
    'x, y, z'
    '-x, -y, -z'
_cell_length_a     8.5535(7)
_cell_length_b     8.7124(8)
_cell_length_c     11.7241(10)
_cell_angle_alpha     109.824(2)
_cell_angle_beta     96.444(2)
_cell_angle_gamma     109.658(2)
_cell_volume     748.33(11)
_cell_formula_units_Z     2
_cell_measurement_reflns_used     3809
_cell_measurement_theta_min     2.61
_cell_measurement_theta_max     28.26
_cell_measurement_temperature     298(2)
_exptl_crystal_description     Block
_exptl_crystal_colour     Colourless
_exptl_crystal_size_max     0.48
_exptl_crystal_size_mid     0.42
_exptl_crystal_size_min     0.39
_exptl_crystal_density_diffrn     1.191
_exptl_crystal_density_meas     ?
_exptl_crystal_density_method     'not measured'
_exptl_crystal_F_000     288
_exptl_absorpt_coefficient_mu     0.073
_exptl_absorpt_correction_type     multi-scan
_exptl_absorpt_process_details     '(SADABS; Bruker, 2000)'
_exptl_absorpt_correction_T_min     0.9656
_exptl_absorpt_correction_T_max     0.9719
_exptl_special_details
;
;
_diffrn_ambient_temperature     298(2)
_diffrn_radiation_type     MoK\a
_diffrn_radiation_wavelength     0.71073
_diffrn_radiation_source     'fine-focus sealed tube'
_diffrn_radiation_monochromator     graphite
_diffrn_measurement_device_type
;
Bruker SMART APEX CCD area-detector
;
_diffrn_measurement_method     '\w scan'
_diffrn_detector_area_resol_mean     ?
_diffrn_reflns_number     8514
_diffrn_reflns_av_R_equivalents     0.0159
_diffrn_reflns_av_sigmaI/netI     0.0147
_diffrn_reflns_theta_min     1.91
_diffrn_reflns_theta_max     25.50
_diffrn_reflns_theta_full     25.50
_diffrn_measured_fraction_theta_max     1.000
_diffrn_measured_fraction_theta_full     1.000
_diffrn_reflns_limit_h_min     -10
_diffrn_reflns_limit_h_max     10
_diffrn_reflns_limit_k_min     -10
_diffrn_reflns_limit_k_max     10
_diffrn_reflns_limit_l_min     -14
_diffrn_reflns_limit_l_max     14
_diffrn_standards_number     ?
_diffrn_standards_interval_count     ?
_diffrn_standards_interval_time     ?
_diffrn_standards_decay_%     ?
_refine_special_details
;
Refinement of <i>F</i>^2^ against ALL reflections. The weighted <i>R</i>-factor
<i>wR</i> and goodness of fit <i>S</i> are based on <i>F</i>^2^, conventional
<i>R</i>-factors <i>R</i> are based on <i>F</i>, with <i>F</i> set to zero for
negative <i>F</i>^2^. The threshold expression of <i>F</i>^2^ >
\s(<i>F</i>^2^) is used only for calculating <i>R</i>-factors(gt) <i>etc</i>.
and is not relevant to the choice of reflections for refinement.
<i>R</i>-factors based on <i>F</i>^2^ are statistically about twice as large
as those based on <i>F</i>, and <i>R</i>- factors based on ALL data will be
even larger.
;
_reflns_number_total     2794
_reflns_number_gt     2422
_reflns_threshold_expression     I>2sigma(I)
_refine_ls_structure_factor_coef     Fsqd
_refine_ls_matrix_type     full
_refine_ls_R_factor_all     0.0453
_refine_ls_R_factor_gt     0.0397
_refine_ls_wR_factor_gt     0.1019
_refine_ls_wR_factor_ref     0.1071
_refine_ls_goodness_of_fit_ref     1.050
_refine_ls_restrained_S_all     1.050
_refine_ls_number_reflns     2794
_refine_ls_number_parameters     191
_refine_ls_number_restraints     0
_refine_ls_hydrogen_treatment     mixed
_refine_ls_weighting_scheme     calc
_refine_ls_weighting_details
         'calc w=1/[\s^2^(Fo^2^)+(0.0507P)^2^+0.1284P] where P=(Fo^2^+2Fc^2^)/3'
_atom_sites_solution_hydrogens     geom
_atom_sites_solution_primary     direct
_atom_sites_solution_secondary     difmap
_refine_ls_shift/su_max     0.000
_refine_ls_shift/su_mean     0.000
_refine_diff_density_max     0.150
_refine_diff_density_min     -0.172
_refine_ls_extinction_method     none
_refine_ls_extinction_coef     ?
loop_
    _atom_type_symbol
    _atom_type_description
    _atom_type_scat_dispersion_real
    _atom_type_scat_dispersion_imag
    _atom_type_scat_source
    'C' 'C' 0.0033 0.0016
                         'International Tables Vol C Tables 4.2.6.8 and 6.1.1.4'
    'H' 'H' 0.0000 0.0000
                         'International Tables Vol C Tables 4.2.6.8 and 6.1.1.4'
    'N' 'N' 0.0061 0.0033
                         'International Tables Vol C Tables 4.2.6.8 and 6.1.1.4'
_computing_data_collection     'SMART (Bruker, 2000)'
_computing_cell_refinement     'SAINT (Bruker, 2000)'
_computing_data_reduction     'SAINT (Bruker, 2000)'
_computing_structure_solution     'SHELXS97 (Sheldrick, 2008)'
_computing_structure_refinement     'SHELXL97 (Sheldrick, 2008)'
_computing_molecular_graphics     'SHELXTL (Sheldrick, 2008)'
_computing_publication_material
;
SHELXTL (Sheldrick, 2008), PARST (Nardelli, 1995) and PLATON
(Spek, 2009)
;
loop_
    _atom_site_type_symbol
    _atom_site_label
    _atom_site_fract_x
    _atom_site_fract_y
    _atom_site_fract_z
    _atom_site_U_iso_or_equiv
    _atom_site_adp_type
    _atom_site_calc_flag
    _atom_site_refinement_flags
    _atom_site_occupancy
    _atom_site_symmetry_multiplicity
    _atom_site_disorder_assembly
    _atom_site_disorder_group
    N N1 0.77584(15) 0.69943(16) 0.23880(11) 0.0588(3) Uani d . 1 1 . .
    N N2 0.52797(14) 0.27820(13) 0.38100(9) 0.0441(3) Uani d . 1 1 . .
    N N3 0.48652(13) 0.40322(14) 0.11970(9) 0.0414(3) Uani d . 1 1 . .
    N N4 0.45050(13) 0.53799(13) 0.32684(9) 0.0408(3) Uani d . 1 1 . .
    C C1 0.9335(2) 0.8284(2) 0.28056(17) 0.0732(5) Uani d . 1 1 . .
    H H1B 0.9634 0.9024 0.2381 0.088 Uiso calc R 1 1 . .
    C C2 1.0538(2) 0.8587(2) 0.38177(17) 0.0741(5) Uani d . 1 1 . .
    H H2B 1.1621 0.9506 0.4075 0.089 Uiso calc R 1 1 . .
    C C3 1.0101(2) 0.7500(2) 0.44384(18) 0.0772(5) Uani d . 1 1 . .
    H H3B 1.0884 0.7667 0.5133 0.093 Uiso calc R 1 1 . .
    C C4 0.84908(19) 0.6155(2) 0.40254(14) 0.0635(4) Uani d . 1 1 . .
    H H4B 0.8173 0.5398 0.4436 0.076 Uiso calc R 1 1 . .
    C C5 0.73434(16) 0.59355(16) 0.29919(11) 0.0418(3) Uani d . 1 1 . .
    C C6 0.54948(15) 0.45228(15) 0.25295(10) 0.0371(3) Uani d . 1 1 . .
    C C7 0.54779(14) 0.28446(15) 0.27106(10) 0.0371(3) Uani d . 1 1 . .
    C C8 0.57432(17) 0.15174(17) 0.17968(12) 0.0464(3) Uani d . 1 1 . .
    H H8A 0.5886 0.1597 0.1041 0.056 Uiso calc R 1 1 . .
    C C9 0.57920(19) 0.00820(18) 0.20247(13) 0.0557(4) Uani d . 1 1 . .
    H H9A 0.5958 -0.0825 0.1421 0.067 Uiso calc R 1 1 . .
    C C10 0.55928(18) 0.00035(17) 0.31533(13) 0.0529(3) Uani d . 1 1 . .
    H H10A 0.5625 -0.0949 0.3332 0.063 Uiso calc R 1 1 . .
    C C11 0.53455(18) 0.13749(17) 0.40084(12) 0.0495(3) Uani d . 1 1 . .
    H H11A 0.5215 0.1325 0.4774 0.059 Uiso calc R 1 1 . .
    C C12 0.30105(16) 0.30123(17) 0.07347(11) 0.0452(3) Uani d . 1 1 . .
    H H12A 0.2747 0.1844 0.0745 0.054 Uiso calc R 1 1 . .
    H H12B 0.2666 0.2844 -0.0131 0.054 Uiso calc R 1 1 . .
    C C13 0.19391(16) 0.38596(18) 0.14765(12) 0.0482(3) Uani d . 1 1 . .
    C C14 0.26589(16) 0.42847(18) 0.28538(12) 0.0481(3) Uani d . 1 1 . .
    H H14A 0.2074 0.4911 0.3369 0.058 Uiso calc R 1 1 . .
    H H14B 0.2444 0.3183 0.2962 0.058 Uiso calc R 1 1 . .
    C C15 0.0071(2) 0.2539(2) 0.10458(17) 0.0744(5) Uani d . 1 1 . .
    H H15A 0.0000 0.1476 0.1154 0.112 Uiso calc R 1 1 . .
    H H15B -0.0376 0.2248 0.0176 0.112 Uiso calc R 1 1 . .
    H H15C -0.0588 0.3060 0.1535 0.112 Uiso calc R 1 1 . .
    C C16 0.2069(2) 0.5537(2) 0.12841(15) 0.0634(4) Uani d . 1 1 . .
    H H16A 0.1669 0.5240 0.0407 0.095 Uiso calc R 1 1 . .
    H H16B 0.3243 0.6381 0.1585 0.095 Uiso calc R 1 1 . .
    H H16C 0.1376 0.6048 0.1739 0.095 Uiso calc R 1 1 . .
    H H4A 0.4891(17) 0.5588(17) 0.4059(14) 0.049(4) Uiso d . 1 1 . .
    H H3A 0.5166(18) 0.502(2) 0.1080(13) 0.051(4) Uiso d . 1 1 . .
loop_
    _atom_site_aniso_label
    _atom_site_aniso_U_11
    _atom_site_aniso_U_22
    _atom_site_aniso_U_33
    _atom_site_aniso_U_12
    _atom_site_aniso_U_13
    _atom_site_aniso_U_23
    N1 0.0570(7) 0.0547(7) 0.0576(7) 0.0107(6) 0.0113(6) 0.0271(6)
    N2 0.0578(6) 0.0430(6) 0.0357(5) 0.0239(5) 0.0133(5) 0.0164(4)
    N3 0.0465(6) 0.0455(6) 0.0314(5) 0.0176(5) 0.0093(4) 0.0156(4)
    N4 0.0509(6) 0.0441(6) 0.0308(5) 0.0250(5) 0.0112(4) 0.0130(4)
    C1 0.0675(10) 0.0612(9) 0.0758(11) 0.0059(8) 0.0196(9) 0.0294(8)
    C2 0.0477(8) 0.0607(10) 0.0834(12) 0.0063(7) 0.0121(8) 0.0102(9)
    C3 0.0560(10) 0.0700(10) 0.0780(11) 0.0142(8) -0.0112(8) 0.0177(9)
    C4 0.0582(9) 0.0594(9) 0.0599(9) 0.0138(7) -0.0033(7) 0.0246(7)
    C5 0.0463(7) 0.0389(6) 0.0384(6) 0.0190(5) 0.0105(5) 0.0115(5)
    C6 0.0440(6) 0.0386(6) 0.0294(6) 0.0187(5) 0.0099(5) 0.0120(5)
    C7 0.0383(6) 0.0380(6) 0.0328(6) 0.0158(5) 0.0078(5) 0.0116(5)
    C8 0.0555(8) 0.0464(7) 0.0395(6) 0.0249(6) 0.0171(6) 0.0140(5)
    C9 0.0697(9) 0.0459(7) 0.0539(8) 0.0322(7) 0.0197(7) 0.0126(6)
    C10 0.0636(9) 0.0413(7) 0.0568(8) 0.0246(6) 0.0116(6) 0.0208(6)
    C11 0.0623(8) 0.0482(7) 0.0434(7) 0.0245(6) 0.0138(6) 0.0223(6)
    C12 0.0490(7) 0.0460(7) 0.0341(6) 0.0176(6) 0.0044(5) 0.0123(5)
    C13 0.0436(7) 0.0511(7) 0.0481(7) 0.0204(6) 0.0081(6) 0.0175(6)
    C14 0.0508(7) 0.0547(8) 0.0476(7) 0.0277(6) 0.0208(6) 0.0216(6)
    C15 0.0485(9) 0.0805(11) 0.0793(11) 0.0187(8) 0.0106(8) 0.0238(9)
    C16 0.0696(10) 0.0649(9) 0.0607(9) 0.0374(8) 0.0055(7) 0.0241(7)
_geom_special_details
;
All e.s.d.'s (except the e.s.d. in the dihedral angle between two l.s. planes)
are estimated using the full covariance matrix. The cell e.s.d.'s are taken
into account individually in the estimation of e.s.d.'s in distances, angles
and torsion angles; correlations between e.s.d.'s in cell parameters are only
used when they are defined by crystal symmetry. An approximate (isotropic)
treatment of cell e.s.d.'s is used for estimating e.s.d.'s involving l.s.
planes.
;
loop_
    _geom_bond_atom_site_label_1
    _geom_bond_atom_site_label_2
    _geom_bond_site_symmetry_2
    _geom_bond_distance
    _geom_bond_publ_flag
    N1 C5 . 1.3256(17) ?
    N1 C1 . 1.3339(19) ?
    N2 C7 . 1.3354(15) ?
    N2 C11 . 1.3406(16) ?
    N3 C6 . 1.4549(14) ?
    N3 C12 . 1.4601(16) ?
    N3 H3A . 0.878(15) ?
    N4 C14 . 1.4627(16) ?
    N4 C6 . 1.4751(14) ?
    N4 H4A . 0.883(15) ?
    C1 C2 . 1.367(3) ?
    C1 H1B . 0.9300 ?
    C2 C3 . 1.362(3) ?
    C2 H2B . 0.9300 ?
    C3 C4 . 1.373(2) ?
    C3 H3B . 0.9300 ?
    C4 C5 . 1.3847(19) ?
    C4 H4B . 0.9300 ?
    C5 C6 . 1.5345(16) ?
    C6 C7 . 1.5428(16) ?
    C7 C8 . 1.3883(16) ?
    C8 C9 . 1.3771(18) ?
    C8 H8A . 0.9300 ?
    C9 C10 . 1.374(2) ?
    C9 H9A . 0.9300 ?
    C10 C11 . 1.3721(19) ?
    C10 H10A . 0.9300 ?
    C11 H11A . 0.9300 ?
    C12 C13 . 1.5296(18) ?
    C12 H12A . 0.9700 ?
    C12 H12B . 0.9700 ?
    C13 C15 . 1.5230(19) ?
    C13 C16 . 1.5231(19) ?
    C13 C14 . 1.5301(18) ?
    C14 H14A . 0.9700 ?
    C14 H14B . 0.9700 ?
    C15 H15A . 0.9600 ?
    C15 H15B . 0.9600 ?
    C15 H15C . 0.9600 ?
    C16 H16A . 0.9600 ?
    C16 H16B . 0.9600 ?
    C16 H16C . 0.9600 ?
loop_
    _geom_angle_atom_site_label_1
    _geom_angle_atom_site_label_2
    _geom_angle_atom_site_label_3
    _geom_angle_site_symmetry_1
    _geom_angle_site_symmetry_3
    _geom_angle
    _geom_angle_publ_flag
    C5 N1 C1 . . 117.63(13) ?
    C7 N2 C11 . . 117.43(11) ?
    C6 N3 C12 . . 113.05(9) ?
    C6 N3 H3A . . 107.0(9) ?
    C12 N3 H3A . . 110.8(9) ?
    C14 N4 C6 . . 112.88(9) ?
    C14 N4 H4A . . 109.5(9) ?
    C6 N4 H4A . . 107.7(9) ?
    N1 C1 C2 . . 124.19(16) ?
    N1 C1 H1B . . 117.9 ?
    C2 C1 H1B . . 117.9 ?
    C3 C2 C1 . . 117.92(15) ?
    C3 C2 H2B . . 121.0 ?
    C1 C2 H2B . . 121.0 ?
    C2 C3 C4 . . 119.16(16) ?
    C2 C3 H3B . . 120.4 ?
    C4 C3 H3B . . 120.4 ?
    C3 C4 C5 . . 119.43(15) ?
    C3 C4 H4B . . 120.3 ?
    C5 C4 H4B . . 120.3 ?
    N1 C5 C4 . . 121.67(13) ?
    N1 C5 C6 . . 116.42(11) ?
    C4 C5 C6 . . 121.82(12) ?
    N3 C6 N4 . . 111.25(9) ?
    N3 C6 C5 . . 109.18(9) ?
    N4 C6 C5 . . 105.31(9) ?
    N3 C6 C7 . . 108.16(9) ?
    N4 C6 C7 . . 113.60(9) ?
    C5 C6 C7 . . 109.24(9) ?
    N2 C7 C8 . . 122.12(11) ?
    N2 C7 C6 . . 116.56(10) ?
    C8 C7 C6 . . 121.24(10) ?
    C9 C8 C7 . . 119.09(12) ?
    C9 C8 H8A . . 120.5 ?
    C7 C8 H8A . . 120.5 ?
    C10 C9 C8 . . 119.35(12) ?
    C10 C9 H9A . . 120.3 ?
    C8 C9 H9A . . 120.3 ?
    C11 C10 C9 . . 117.89(12) ?
    C11 C10 H10A . . 121.1 ?
    C9 C10 H10A . . 121.1 ?
    N2 C11 C10 . . 124.11(12) ?
    N2 C11 H11A . . 117.9 ?
    C10 C11 H11A . . 117.9 ?
    N3 C12 C13 . . 114.99(10) ?
    N3 C12 H12A . . 108.5 ?
    C13 C12 H12A . . 108.5 ?
    N3 C12 H12B . . 108.5 ?
    C13 C12 H12B . . 108.5 ?
    H12A C12 H12B . . 107.5 ?
    C15 C13 C16 . . 109.87(12) ?
    C15 C13 C12 . . 109.76(11) ?
    C16 C13 C12 . . 109.97(11) ?
    C15 C13 C14 . . 109.29(12) ?
    C16 C13 C14 . . 111.33(11) ?
    C12 C13 C14 . . 106.57(10) ?
    N4 C14 C13 . . 111.30(10) ?
    N4 C14 H14A . . 109.4 ?
    C13 C14 H14A . . 109.4 ?
    N4 C14 H14B . . 109.4 ?
    C13 C14 H14B . . 109.4 ?
    H14A C14 H14B . . 108.0 ?
    C13 C15 H15A . . 109.5 ?
    C13 C15 H15B . . 109.5 ?
    H15A C15 H15B . . 109.5 ?
    C13 C15 H15C . . 109.5 ?
    H15A C15 H15C . . 109.5 ?
    H15B C15 H15C . . 109.5 ?
    C13 C16 H16A . . 109.5 ?
    C13 C16 H16B . . 109.5 ?
    H16A C16 H16B . . 109.5 ?
    C13 C16 H16C . . 109.5 ?
    H16A C16 H16C . . 109.5 ?
    H16B C16 H16C . . 109.5 ?
loop_
    _geom_torsion_atom_site_label_1
    _geom_torsion_atom_site_label_2
    _geom_torsion_atom_site_label_3
    _geom_torsion_atom_site_label_4
    _geom_torsion_site_symmetry_1
    _geom_torsion_site_symmetry_2
    _geom_torsion_site_symmetry_3
    _geom_torsion_site_symmetry_4
    _geom_torsion
    _geom_torsion_publ_flag
    C5 N1 C1 C2 . . . . -0.5(3) ?
    N1 C1 C2 C3 . . . . 0.1(3) ?
    C1 C2 C3 C4 . . . . 0.2(3) ?
    C2 C3 C4 C5 . . . . -0.3(3) ?
    C1 N1 C5 C4 . . . . 0.4(2) ?
    C1 N1 C5 C6 . . . . 177.15(12) ?
    C3 C4 C5 N1 . . . . -0.1(2) ?
    C3 C4 C5 C6 . . . . -176.63(13) ?
    C12 N3 C6 N4 . . . . -51.01(13) ?
    C12 N3 C6 C5 . . . . -166.81(9) ?
    C12 N3 C6 C7 . . . . 74.41(12) ?
    C14 N4 C6 N3 . . . . 55.48(13) ?
    C14 N4 C6 C5 . . . . 173.65(9) ?
    C14 N4 C6 C7 . . . . -66.85(12) ?
    N1 C5 C6 N3 . . . . 29.03(14) ?
    C4 C5 C6 N3 . . . . -154.24(12) ?
    N1 C5 C6 N4 . . . . -90.52(12) ?
    C4 C5 C6 N4 . . . . 86.21(14) ?
    N1 C5 C6 C7 . . . . 147.13(11) ?
    C4 C5 C6 C7 . . . . -36.15(15) ?
    C11 N2 C7 C8 . . . . 0.00(18) ?
    C11 N2 C7 C6 . . . . -176.83(10) ?
    N3 C6 C7 N2 . . . . -151.87(10) ?
    N4 C6 C7 N2 . . . . -27.85(14) ?
    C5 C6 C7 N2 . . . . 89.39(12) ?
    N3 C6 C7 C8 . . . . 31.27(15) ?
    N4 C6 C7 C8 . . . . 155.30(11) ?
    C5 C6 C7 C8 . . . . -87.47(13) ?
    N2 C7 C8 C9 . . . . 0.47(19) ?
    C6 C7 C8 C9 . . . . 177.15(11) ?
    C7 C8 C9 C10 . . . . -0.6(2) ?
    C8 C9 C10 C11 . . . . 0.2(2) ?
    C7 N2 C11 C10 . . . . -0.4(2) ?
    C9 C10 C11 N2 . . . . 0.3(2) ?
    C6 N3 C12 C13 . . . . 52.20(14) ?
    N3 C12 C13 C15 . . . . -170.46(11) ?
    N3 C12 C13 C16 . . . . 68.56(14) ?
    N3 C12 C13 C14 . . . . -52.23(14) ?
    C6 N4 C14 C13 . . . . -58.94(13) ?
    C15 C13 C14 N4 . . . . 173.16(11) ?
    C16 C13 C14 N4 . . . . -65.29(14) ?
    C12 C13 C14 N4 . . . . 54.62(13) ?
loop_
    _geom_hbond_atom_site_label_D
    _geom_hbond_atom_site_label_H
    _geom_hbond_atom_site_label_A
    _geom_hbond_site_symmetry_A
    _geom_hbond_distance_DH
    _geom_hbond_distance_HA
    _geom_hbond_distance_DA
    _geom_hbond_angle_DHA
    _geom_hbond_publ_flag
    N4 H4A N2 2_666 0.882(15) 2.469(15) 3.2048(14) 141.3(13) yes
    C4 H4B N2 . 0.9300 2.5500 3.187(2) 126.00 yes
