# Supplementary material for: 5,5-Dimethyl-2,2-bis­(pyridin-2-yl)-1,3-diazinane
Source: Acta Crystallogr Sect E Struct Rep Online. 2012 May 19;68(Pt 6):o1786. doi: 10.1107/S1600536812021629 (PMC3379365; doi:10.1107/S1600536812021629)
Supplement: Supplementary file 2 [file e-68-o1786-Isup2.hkl]

# 
# h,k,l, Fc-squared, Fo-squared, sigma(Fo-squared) and status flag 
# 
data_I
_shelx_title ' a in P-1' 
_shelx_refln_list_code          4 
_shelx_F_calc_maximum       76.70 
_exptl_crystal_F_000       288.00 
_reflns_d_resolution_high  0.8255 
 
loop_ 
 _symmetry_equiv_pos_as_xyz 
 'x, y, z' 
 '-x, -y, -z' 
 
_cell_length_a     8.5535 
_cell_length_b     8.7124 
_cell_length_c    11.7241 
_cell_angle_alpha 109.824 
_cell_angle_beta   96.444 
_cell_angle_gamma 109.658 
 
_shelx_F_squared_multiplier     1.000 
 
loop_ 
 _refln_index_h 
 _refln_index_k 
 _refln_index_l 
 _refln_F_squared_calc 
 _refln_F_squared_meas 
 _refln_F_squared_sigma 
 _refln_observed_status 
   1   0   0     2156.26     2023.27     25.31 o 
   2   0   0     2467.37     2403.89     16.69 o 
   3   0   0     1061.11     1118.30      7.77 o 
   4   0   0     1574.43     1745.85     12.02 o 
   5   0   0       15.87       16.11      0.53 o 
   6   0   0        5.61        5.48      0.36 o 
   7   0   0       35.75       30.19      0.81 o 
   8   0   0       20.74       15.56      0.64 o 
   9   0   0        5.69        4.35      0.58 o 
  -9   1   0        2.78        3.99      0.52 o 
  -8   1   0        1.04        0.75      0.25 o 
  -7   1   0       23.89       23.37      0.88 o 
  -6   1   0        0.29        0.10      0.24 o 
  -5   1   0       15.04       16.51      0.48 o 
  -4   1   0       27.75       33.47      0.63 o 
  -3   1   0      209.51      228.27      2.16 o 
  -2   1   0     3812.25     3654.05     46.46 o 
  -1   1   0     1404.27     1349.65     16.71 o 
   0   1   0     2214.70     2068.76     15.84 o 
   1   1   0      407.91      386.64      2.55 o 
   2   1   0      144.74      144.39      1.42 o 
   3   1   0     2870.31     3083.14     21.00 o 
   4   1   0      699.22      729.99      5.31 o 
   5   1   0      112.81      109.76      1.56 o 
   6   1   0       76.12       69.14      1.18 o 
   7   1   0       21.22       25.35      1.12 o 
   8   1   0       14.97       15.78      0.89 o 
 -10   2   0        0.49        1.03      0.31 o 
  -9   2   0        2.06        2.43      0.36 o 
  -8   2   0       47.46       45.14      1.04 o 
  -7   2   0        3.01        3.69      0.33 o 
  -6   2   0       42.18       46.09      1.00 o 
  -5   2   0        8.05        7.58      0.33 o 
  -4   2   0       65.18       68.24      0.95 o 
  -3   2   0      160.52      146.47      1.61 o 
  -2   2   0      259.01      281.25      2.12 o 
  -1   2   0     5814.07     5037.11     73.57 o 
   0   2   0       15.71       21.94      0.33 o 
   1   2   0        0.09       -0.06      0.09 o 
   2   2   0       20.57       19.67      0.32 o 
   3   2   0      637.54      723.11      5.25 o 
   4   2   0       73.29       79.84      0.94 o 
   5   2   0        6.00        6.68      0.30 o 
   6   2   0       20.81       15.06      0.55 o 
   7   2   0        0.41        0.28      0.78 o 
   8   2   0        1.05        1.50      0.41 o 
 -10   3   0        2.67        1.51      0.50 o 
  -9   3   0       14.30       16.73      0.68 o 
  -8   3   0       13.97       13.91      0.58 o 
  -7   3   0        1.48        1.56      0.24 o 
  -6   3   0        0.51        0.60      0.17 o 
  -5   3   0        1.02        0.70      0.09 o 
  -4   3   0        1.21        1.12      0.12 o 
  -3   3   0       68.58       84.14      0.87 o 
  -2   3   0      272.82      283.62      2.22 o 
  -1   3   0        8.55        9.09      0.22 o 
   0   3   0        0.85        1.66      0.10 o 
   1   3   0      107.07      124.13      1.40 o 
   2   3   0      294.62      322.05      3.04 o 
   3   3   0        0.18        1.23      0.93 o 
   4   3   0        1.68        0.66      0.20 o 
   5   3   0        2.54        1.85      0.27 o 
   6   3   0       21.87       15.75      0.58 o 
   7   3   0        3.22        3.99      0.55 o 
 -10   4   0       11.99       13.01      0.72 o 
  -9   4   0       12.39       11.30      0.75 o 
  -8   4   0       11.18       11.65      0.61 o 
  -7   4   0       94.40       91.73      1.45 o 
  -6   4   0        4.10        3.96      0.30 o 
  -5   4   0       87.52       89.72      1.01 o 
  -4   4   0       16.19       18.18      0.39 o 
  -3   4   0       68.39       77.68      0.89 o 
  -2   4   0       89.81       95.42      1.11 o 
  -1   4   0        8.39        6.97      0.23 o 
   0   4   0        7.85        5.35      0.28 o 
   1   4   0      114.60      112.59      1.42 o 
   2   4   0      152.26      147.92      1.79 o 
   3   4   0       12.16       10.15      0.44 o 
   4   4   0       38.63       33.32      0.82 o 
   5   4   0        8.79        7.34      0.46 o 
   6   4   0        0.31       -0.11      0.23 o 
 -10   5   0        0.46        0.77      0.38 o 
  -9   5   0       14.43       15.23      1.36 o 
  -8   5   0       51.49       51.92      1.13 o 
  -7   5   0       20.08       17.34      0.75 o 
  -6   5   0        0.39        0.83      0.14 o 
  -5   5   0        0.12       -0.10      0.10 o 
  -4   5   0       60.29       63.17      1.00 o 
  -3   5   0       57.27       59.76      0.81 o 
  -2   5   0       26.99       29.42      0.75 o 
  -1   5   0        1.45        2.25      0.17 o 
   0   5   0       16.21       15.95      0.37 o 
   1   5   0       22.71       20.84      0.59 o 
   2   5   0        0.00        0.20      0.16 o 
   3   5   0        0.48        0.19      0.20 o 
   4   5   0       33.98       28.54      0.82 o 
   5   5   0        0.93        2.05      0.32 o 
   6   5   0        2.43        2.68      0.97 o 
 -10   6   0        8.92        9.73      0.95 o 
  -9   6   0       21.85       23.68      0.98 o 
  -8   6   0      169.77      170.20      2.32 o 
  -7   6   0      131.61      125.80      1.83 o 
  -6   6   0      203.96      209.58      2.48 o 
  -5   6   0      199.48      201.31      1.97 o 
  -4   6   0      758.69      764.43      5.77 o 
  -3   6   0      223.51      222.53      2.10 o 
  -2   6   0        3.16        4.90      0.26 o 
  -1   6   0        0.40        0.21      0.11 o 
   0   6   0        3.53        2.64      0.36 o 
   1   6   0       35.61       39.23      0.90 o 
   2   6   0        8.69        8.88      0.54 o 
   3   6   0       47.12       46.23      1.07 o 
   4   6   0        2.95        3.02      0.38 o 
   5   6   0        9.85       12.27      0.64 o 
  -9   7   0        3.28        3.89      0.41 o 
  -8   7   0        8.56        8.47      0.50 o 
  -7   7   0        3.35        3.96      0.37 o 
  -6   7   0       10.26        8.54      0.45 o 
  -5   7   0       26.94       26.86      0.62 o 
  -4   7   0      382.92      416.10      4.02 o 
  -3   7   0       71.25       71.67      1.22 o 
  -2   7   0       80.79       82.02      1.35 o 
  -1   7   0      246.68      245.57      2.79 o 
   0   7   0      337.37      353.73      3.72 o 
   1   7   0       32.12       30.80      0.87 o 
   2   7   0        9.94       10.81      0.72 o 
   3   7   0        1.40        2.62      0.37 o 
  -8   8   0        0.00        0.29      0.19 o 
  -7   8   0        0.97        1.44      0.31 o 
  -6   8   0        3.96        3.21      0.40 o 
  -5   8   0       13.70       11.87      0.63 o 
  -4   8   0        0.10        0.09      0.14 o 
  -3   8   0       58.05       55.35      1.13 o 
  -2   8   0       73.08       76.91      1.39 o 
  -1   8   0       12.72       13.86      0.62 o 
   0   8   0        2.64        3.86      0.61 o 
   1   8   0        7.72        7.79      0.66 o 
   2   8   0        4.70        5.47      0.50 o 
  -7   9   0        0.97        0.94      0.32 o 
  -6   9   0        0.37        0.56      0.18 o 
  -5   9   0       16.33       15.89      0.80 o 
  -4   9   0        0.06       -0.06      0.20 o 
  -3   9   0        0.21       -0.18      0.20 o 
  -2   9   0        8.26        7.88      0.57 o 
  -1   9   0       30.49       28.85      1.12 o 
   0   9   0        3.95        3.95      0.45 o 
   3 -10   1        0.61        0.58      0.67 o 
   4 -10   1        0.15       -0.34      0.23 o 
   5 -10   1        0.66        1.50      0.39 o 
   0  -9   1        0.53        0.82      0.30 o 
   1  -9   1        0.95        1.46      0.32 o 
   2  -9   1        2.61        3.33      0.39 o 
   3  -9   1        3.32        2.55      0.70 o 
   4  -9   1        5.49        5.00      0.42 o 
   5  -9   1        7.83        8.17      0.43 o 
   6  -9   1        0.36        0.01      0.24 o 
   7  -9   1        1.25        0.87      0.25 o 
  -2  -8   1       28.16       29.46      0.93 o 
  -1  -8   1       46.43       48.76      1.16 o 
   0  -8   1        1.78        1.03      0.28 o 
   1  -8   1       26.37       27.41      0.80 o 
   2  -8   1        5.33        4.84      0.49 o 
   3  -8   1       12.22       10.93      0.73 o 
   4  -8   1        4.03        3.78      0.30 o 
   5  -8   1       20.78       22.13      0.60 o 
   6  -8   1       16.62       17.57      0.53 o 
   7  -8   1        8.36        9.12      0.51 o 
   8  -8   1        5.77        5.67      0.46 o 
  -4  -7   1        3.36        3.75      0.48 o 
  -3  -7   1        0.00        0.42      0.24 o 
  -2  -7   1        0.00        0.54      0.23 o 
  -1  -7   1        7.12        6.94      0.45 o 
   0  -7   1       17.00       16.39      0.76 o 
   1  -7   1       25.52       26.01      0.73 o 
   2  -7   1      220.96      216.86      2.10 o 
   3  -7   1      230.93      224.40      2.17 o 
   4  -7   1      226.82      231.29      3.32 o 
   5  -7   1       57.25       55.62      1.03 o 
   6  -7   1      135.49      138.29      1.58 o 
   7  -7   1       62.91       60.57      1.22 o 
   8  -7   1        0.05       -0.10      0.26 o 
   9  -7   1        0.73        0.89      0.28 o 
  -5  -6   1        4.84        5.20      0.46 o 
  -4  -6   1        4.12        3.30      0.37 o 
  -3  -6   1        0.75        0.83      0.25 o 
  -2  -6   1       40.51       40.68      0.93 o 
  -1  -6   1       20.53       20.11      0.97 o 
   0  -6   1        8.86        7.31      0.38 o 
   1  -6   1       68.77       64.47      2.87 o 
   2  -6   1       61.40       63.65      0.87 o 
   3  -6   1       12.84       12.81      0.44 o 
   4  -6   1       86.65       83.59      1.28 o 
   5  -6   1       52.09       57.66      0.86 o 
   6  -6   1       49.07       47.63      1.28 o 
   7  -6   1       34.03       33.65      0.86 o 
   8  -6   1        0.35        0.29      0.37 o 
   9  -6   1       21.65       23.36      1.12 o 
  -6  -5   1        3.54        3.35      0.64 o 
  -5  -5   1        0.52        0.96      0.23 o 
  -4  -5   1        0.09        0.22      0.34 o 
  -3  -5   1       72.14       66.77      1.19 o 
  -2  -5   1      179.49      180.44      3.15 o 
  -1  -5   1        0.36        0.48      0.17 o 
   0  -5   1       27.53       28.46      0.48 o 
   1  -5   1       29.32       36.87      0.58 o 
   2  -5   1       65.43       73.49      0.89 o 
   3  -5   1       55.39       53.31      0.75 o 
   4  -5   1      120.94      119.22      1.26 o 
   5  -5   1       31.01       27.47      0.52 o 
   6  -5   1       13.59       11.29      0.46 o 
   7  -5   1       48.24       45.92      1.44 o 
   8  -5   1       67.83       72.63      1.38 o 
   9  -5   1        2.35        1.98      0.65 o 
  10  -5   1        0.83        1.56      0.43 o 
  -7  -4   1        0.29       -0.12      0.22 o 
  -6  -4   1        0.01        0.04      0.23 o 
  -5  -4   1       31.00       25.33      0.74 o 
  -4  -4   1        0.19       -0.06      0.16 o 
  -3  -4   1       26.91       26.42      0.67 o 
  -2  -4   1       17.62       20.23      0.69 o 
  -1  -4   1        1.23        1.00      0.20 o 
   0  -4   1        7.24        5.72      0.22 o 
   1  -4   1      727.81      769.55      5.52 o 
   2  -4   1       17.40       16.44      0.35 o 
   3  -4   1       34.71       36.03      0.55 o 
   4  -4   1      161.66      159.01      1.47 o 
   5  -4   1        0.64        0.61      0.10 o 
   6  -4   1        1.08        1.61      0.24 o 
   7  -4   1       21.56       20.20      0.78 o 
   8  -4   1       14.40       13.66      0.83 o 
   9  -4   1       10.46       13.09      0.63 o 
  10  -4   1        2.82        3.51      0.41 o 
  -7  -3   1       11.87       11.36      0.78 o 
  -6  -3   1        0.58        0.63      0.21 o 
  -5  -3   1       25.53       27.69      0.72 o 
  -4  -3   1      134.25      131.35      1.35 o 
  -3  -3   1        4.46        4.07      0.21 o 
  -2  -3   1        3.40        3.59      0.18 o 
  -1  -3   1        0.36        0.61      0.11 o 
   0  -3   1        2.53        2.03      0.25 o 
   1  -3   1       43.17       38.83      0.63 o 
   2  -3   1       91.22       89.99      0.88 o 
   3  -3   1       87.24       92.59      0.91 o 
   4  -3   1       64.46       62.48      0.71 o 
   5  -3   1       23.42       27.14      0.63 o 
   6  -3   1        0.06        0.03      0.12 o 
   7  -3   1       15.63       16.27      0.58 o 
   8  -3   1       21.15       21.54      0.72 o 
   9  -3   1        0.29        0.53      0.33 o 
  10  -3   1        2.47        2.38      0.41 o 
  -8  -2   1        3.36        3.64      0.53 o 
  -7  -2   1        3.04        2.27      0.42 o 
  -6  -2   1        0.70        0.55      0.17 o 
  -5  -2   1       90.94       94.86      1.12 o 
  -4  -2   1       82.37       85.83      0.98 o 
  -3  -2   1      182.24      177.92      3.10 o 
  -2  -2   1       30.04       34.56      0.89 o 
  -1  -2   1        1.87        1.49      0.12 o 
   0  -2   1       37.60       28.92      0.40 o 
   1  -2   1      243.65      236.75      2.29 o 
   2  -2   1        0.68        0.69      0.07 o 
   3  -2   1       58.68       57.31      0.64 o 
   4  -2   1       64.63       63.57      0.92 o 
   5  -2   1        0.22        0.21      0.13 o 
   6  -2   1        0.34        0.59      0.19 o 
   7  -2   1       11.41       10.17      0.48 o 
   8  -2   1       86.28       82.13      1.48 o 
   9  -2   1        3.57        3.56      0.43 o 
  -9  -1   1        8.63        9.78      0.84 o 
  -8  -1   1        3.30        4.17      0.54 o 
  -7  -1   1        2.74        3.80      0.35 o 
  -6  -1   1       16.77       15.27      0.43 o 
  -5  -1   1      199.60      198.51      2.03 o 
  -4  -1   1       94.00       92.98      0.99 o 
  -3  -1   1      352.31      349.63      2.66 o 
  -2  -1   1     1623.56     1642.74     11.21 o 
  -1  -1   1     5882.19     4702.99     67.13 o 
   0  -1   1        3.40        1.19      0.08 o 
   1  -1   1      231.01      242.53      3.91 o 
   2  -1   1       12.06        6.75      0.11 o 
   3  -1   1      191.65      164.01      1.67 o 
   4  -1   1      161.91      150.10      1.67 o 
   5  -1   1      225.19      223.84      2.38 o 
   6  -1   1        8.87        8.53      0.42 o 
   7  -1   1      287.60      282.01      3.14 o 
   8  -1   1        5.38        4.11      0.42 o 
   9  -1   1        0.54        0.61      0.25 o 
  -9   0   1        0.37        0.49      0.25 o 
  -8   0   1        2.66        1.90      0.31 o 
  -7   0   1        0.75        0.70      0.22 o 
  -6   0   1       93.75       91.50      1.04 o 
  -5   0   1       89.96       98.80      1.50 o 
  -4   0   1      349.23      351.39      2.72 o 
  -3   0   1      508.84      515.70      3.74 o 
  -2   0   1        3.43        1.64      0.11 o 
  -1   0   1      144.57      141.46      1.08 o 
   0   0   1      108.67      104.33      0.99 o 
   1   0   1      157.35      176.83      1.53 o 
   2   0   1     2243.76     2184.10     15.08 o 
   3   0   1     1384.41     1479.80     10.19 o 
   4   0   1      301.16      274.06      2.23 o 
   5   0   1      225.49      219.87      1.94 o 
   6   0   1       34.88       31.16      0.77 o 
   7   0   1        3.86        4.04      0.68 o 
   8   0   1        3.53        3.28      0.37 o 
   9   0   1        1.13        1.79      0.53 o 
  -9   1   1        3.85        4.28      0.44 o 
  -8   1   1        1.91        2.41      0.33 o 
  -7   1   1       27.15       28.25      0.95 o 
  -6   1   1       93.78       94.79      1.91 o 
  -5   1   1       30.11       26.22      0.60 o 
  -4   1   1       16.75       17.87      0.35 o 
  -3   1   1       55.03       52.07      0.70 o 
  -2   1   1      465.49      503.06      3.58 o 
  -1   1   1     1062.38     1021.45      9.60 o 
   0   1   1      848.69      824.62      5.76 o 
   1   1   1     2526.32     2380.52     16.59 o 
   2   1   1      899.78      910.52      6.38 o 
   3   1   1      314.16      328.76      2.57 o 
   4   1   1      457.67      448.76      3.47 o 
   5   1   1        2.89        3.42      0.36 o 
   6   1   1       19.26       15.51      0.86 o 
   7   1   1       10.99       11.12      1.09 o 
   8   1   1        5.66        4.62      0.61 o 
 -10   2   1        1.14        1.19      0.51 o 
  -9   2   1        1.20        1.04      0.29 o 
  -8   2   1       20.89       22.45      0.79 o 
  -7   2   1       76.50       78.56      1.50 o 
  -6   2   1       49.84       48.95      0.92 o 
  -5   2   1        0.47        0.17      0.14 o 
  -4   2   1        8.00        7.18      0.20 o 
  -3   2   1      244.68      259.59      2.03 o 
  -2   2   1     2812.24     2745.84     21.67 o 
  -1   2   1      590.09      580.83      4.12 o 
   0   2   1       36.82       36.74      0.49 o 
   1   2   1       58.74       57.54      0.98 o 
   2   2   1       15.21       21.94      0.35 o 
   3   2   1        0.11        0.54      0.10 o 
   4   2   1       43.41       44.09      0.66 o 
   5   2   1       32.12       35.71      1.08 o 
   6   2   1        2.16        1.78      0.39 o 
   7   2   1       26.32       31.36      1.20 o 
   8   2   1        0.55        0.28      0.29 o 
 -10   3   1        6.04        7.17      0.56 o 
  -9   3   1        4.48        5.30      0.46 o 
  -8   3   1       19.90       22.18      0.72 o 
  -7   3   1        8.14        7.49      0.63 o 
  -6   3   1       15.37       14.52      0.31 o 
  -5   3   1      177.31      203.51      2.12 o 
  -4   3   1      128.27      127.05      1.21 o 
  -3   3   1      169.73      163.96      1.44 o 
  -2   3   1       93.25       99.17      1.20 o 
  -1   3   1      318.11      310.11      2.39 o 
   0   3   1      188.28      195.53      1.87 o 
   1   3   1      286.28      292.19      2.77 o 
   2   3   1       14.21       11.87      0.41 o 
   3   3   1        1.89        2.13      0.30 o 
   4   3   1        4.58        5.22      0.47 o 
   5   3   1        0.19       -0.09      0.25 o 
   6   3   1        0.94        1.85      0.40 o 
   7   3   1        0.42        0.58      0.31 o 
 -10   4   1        0.08        0.17      0.25 o 
  -9   4   1        2.88        2.57      0.49 o 
  -8   4   1       57.91       57.79      1.76 o 
  -7   4   1        5.21        5.45      0.37 o 
  -6   4   1        6.13        6.24      0.28 o 
  -5   4   1       10.87       10.77      0.32 o 
  -4   4   1       59.57       57.50      0.75 o 
  -3   4   1       54.01       51.54      0.69 o 
  -2   4   1       59.19       60.09      0.74 o 
  -1   4   1      137.93      129.99      1.24 o 
   0   4   1       17.45       17.33      0.34 o 
   1   4   1        1.04        1.65      0.21 o 
   2   4   1       80.63       82.20      1.24 o 
   3   4   1       41.04       39.37      1.16 o 
   4   4   1       27.88       24.56      0.73 o 
   5   4   1       11.61        9.70      0.52 o 
   6   4   1        0.15        0.28      0.29 o 
 -10   5   1        2.16        2.70      0.38 o 
  -9   5   1       23.49       24.25      0.80 o 
  -8   5   1       35.96       35.46      0.91 o 
  -7   5   1        1.71        0.68      0.20 o 
  -6   5   1        0.44        0.21      0.13 o 
  -5   5   1       57.70       52.25      0.86 o 
  -4   5   1       16.64       17.76      0.52 o 
  -3   5   1      146.65      142.72      1.62 o 
  -2   5   1       31.28       26.08      0.49 o 
  -1   5   1      125.67      126.41      1.29 o 
   0   5   1        0.11        0.45      0.15 o 
   1   5   1       38.40       36.03      0.80 o 
   2   5   1        8.90        7.38      0.42 o 
   3   5   1       19.61       18.88      0.66 o 
   4   5   1       23.08       18.38      0.69 o 
   5   5   1        3.02        3.33      0.39 o 
  -9   6   1        0.00       -0.10      0.26 o 
  -8   6   1        0.01        0.00      0.20 o 
  -7   6   1       36.87       36.14      0.88 o 
  -6   6   1        9.46       10.25      0.38 o 
  -5   6   1      200.87      199.93      2.05 o 
  -4   6   1       16.80       15.23      0.45 o 
  -3   6   1       44.04       45.35      0.74 o 
  -2   6   1       57.51       51.08      1.08 o 
  -1   6   1      123.97      120.04      1.64 o 
   0   6   1        6.81        6.61      0.40 o 
   1   6   1        0.21        0.23      0.19 o 
   2   6   1        0.94        1.06      0.26 o 
   3   6   1       32.14       33.91      0.94 o 
   4   6   1        1.80        1.25      0.31 o 
  -9   7   1        1.86        1.65      0.40 o 
  -8   7   1        7.49        6.28      0.75 o 
  -7   7   1       63.84       63.75      1.23 o 
  -6   7   1       24.67       23.76      0.59 o 
  -5   7   1       35.59       36.20      0.74 o 
  -4   7   1      161.44      160.62      1.75 o 
  -3   7   1      113.61      109.08      1.33 o 
  -2   7   1       10.56       10.05      0.57 o 
  -1   7   1        0.17        0.45      0.22 o 
   0   7   1        0.06       -0.04      0.20 o 
   1   7   1       11.29       10.92      0.57 o 
   2   7   1       15.32       15.07      0.68 o 
   3   7   1        7.84        9.57      1.16 o 
  -8   8   1        0.48        0.27      0.27 o 
  -7   8   1        4.91        5.44      0.60 o 
  -6   8   1        1.73        1.96      0.24 o 
  -5   8   1        0.05       -0.03      0.14 o 
  -4   8   1        0.02        0.19      0.36 o 
  -3   8   1        8.88        8.37      0.48 o 
  -2   8   1        3.81        4.68      0.42 o 
  -1   8   1       29.02       29.99      1.23 o 
   0   8   1       30.99       30.90      0.92 o 
   1   8   1       23.76       25.92      1.41 o 
  -7   9   1        1.23        1.26      0.49 o 
  -6   9   1        1.28        0.67      0.36 o 
  -5   9   1        0.66        1.13      0.37 o 
  -4   9   1        0.45        0.07      0.20 o 
  -3   9   1        0.61        0.68      0.35 o 
  -2   9   1        3.33        4.75      0.47 o 
  -1   9   1        2.84        2.61      0.38 o 
   2 -10   2       15.66       17.19      0.87 o 
   3 -10   2        0.06        0.65      0.30 o 
   4 -10   2        1.16        1.73      0.38 o 
   5 -10   2       46.40       56.71      1.54 o 
   6 -10   2       36.79       45.45      1.37 o 
  -1  -9   2        0.02       -0.39      0.32 o 
   0  -9   2        0.13        0.48      0.30 o 
   1  -9   2       68.04       67.90      1.68 o 
   2  -9   2        0.04        0.23      0.28 o 
   3  -9   2        2.72        2.78      0.42 o 
   4  -9   2       16.85       15.07      0.59 o 
   5  -9   2       62.06       65.56      1.27 o 
   6  -9   2       16.67       19.23      1.47 o 
   7  -9   2        0.04       -0.25      0.21 o 
   8  -9   2        0.00       -0.13      0.20 o 
  -3  -8   2        0.49        0.67      0.27 o 
  -2  -8   2        0.00       -0.22      0.21 o 
  -1  -8   2       35.29       35.05      0.96 o 
   0  -8   2       28.03       25.92      1.13 o 
   1  -8   2        4.10        4.79      0.40 o 
   2  -8   2       19.41       19.56      0.66 o 
   3  -8   2        5.51        5.89      0.33 o 
   4  -8   2       41.39       40.39      0.78 o 
   5  -8   2        5.59        5.16      0.43 o 
   6  -8   2        8.31        8.99      0.49 o 
   7  -8   2        4.46        4.35      0.40 o 
   8  -8   2       12.69       13.98      0.63 o 
  -4  -7   2        6.53        7.08      0.52 o 
  -3  -7   2        5.33        4.50      0.51 o 
  -2  -7   2        4.02        3.66      0.50 o 
  -1  -7   2        0.32        0.80      0.28 o 
   0  -7   2      154.77      154.97      2.01 o 
   1  -7   2        0.63        0.37      0.13 o 
   2  -7   2        0.74        0.75      0.16 o 
   3  -7   2       59.41       55.29      0.86 o 
   4  -7   2       36.73       35.36      0.69 o 
   5  -7   2       28.75       28.26      0.62 o 
   6  -7   2        7.16        7.39      0.82 o 
   7  -7   2       16.88       16.63      0.63 o 
   8  -7   2       12.36       12.26      0.87 o 
   9  -7   2        6.70        6.01      0.50 o 
  -5  -6   2        0.35        0.21      0.22 o 
  -4  -6   2       12.25       12.85      0.58 o 
  -3  -6   2       13.72       15.02      0.84 o 
  -2  -6   2      119.30      118.56      1.70 o 
  -1  -6   2       35.07       37.93      0.84 o 
   0  -6   2       11.89       11.44      0.41 o 
   1  -6   2        0.29        0.57      0.13 o 
   2  -6   2       25.47       27.02      0.53 o 
   3  -6   2      318.68      324.05      2.74 o 
   4  -6   2       36.29       31.16      0.60 o 
   5  -6   2       50.57       49.59      0.77 o 
   6  -6   2      127.23      122.61      1.73 o 
   7  -6   2       63.64       65.40      1.93 o 
   8  -6   2       18.89       18.41      0.87 o 
   9  -6   2        5.96        5.35      0.49 o 
  -6  -5   2       26.05       32.18      0.93 o 
  -5  -5   2        0.30        0.10      0.19 o 
  -4  -5   2        5.25        5.52      0.52 o 
  -3  -5   2       50.00       48.53      0.99 o 
  -2  -5   2      155.13      153.02      2.38 o 
  -1  -5   2       14.35       16.00      0.36 o 
   0  -5   2       91.84       97.53      1.05 o 
   1  -5   2       50.47       55.02      0.73 o 
   2  -5   2        0.05        0.86      0.13 o 
   3  -5   2       79.48       98.73      1.09 o 
   4  -5   2        2.54        1.74      0.16 o 
   5  -5   2       44.28       46.15      0.69 o 
   6  -5   2        0.44        0.72      0.17 o 
   7  -5   2       19.51       18.30      0.63 o 
   8  -5   2        0.22        0.16      0.19 o 
   9  -5   2       21.18       19.02      0.75 o 
  10  -5   2        0.65        0.88      0.29 o 
  -7  -4   2        0.56        1.15      0.35 o 
  -6  -4   2       10.83        7.68      0.46 o 
  -5  -4   2        5.83        4.35      0.36 o 
  -4  -4   2       13.44       12.93      0.50 o 
  -3  -4   2      309.58      301.38      2.65 o 
  -2  -4   2      493.14      493.46      3.77 o 
  -1  -4   2      257.05      266.91      2.19 o 
   0  -4   2      260.10      291.02      2.32 o 
   1  -4   2     1874.82     2023.65     13.83 o 
   2  -4   2      502.93      532.85      3.94 o 
   3  -4   2      225.40      217.09      2.12 o 
   4  -4   2       31.04       29.52      0.49 o 
   5  -4   2        0.08        0.36      0.10 o 
   6  -4   2        0.85        0.94      0.19 o 
   7  -4   2        0.39        0.48      0.18 o 
   8  -4   2       30.78       32.56      0.89 o 
   9  -4   2        1.05        0.31      0.23 o 
  10  -4   2        0.34        0.45      0.25 o 
  -8  -3   2        0.01        0.30      0.29 o 
  -7  -3   2        0.01        0.67      0.29 o 
  -6  -3   2       15.68       14.97      0.56 o 
  -5  -3   2       11.44       10.34      0.37 o 
  -4  -3   2        0.00        0.19      0.18 o 
  -3  -3   2      186.09      197.22      1.76 o 
  -2  -3   2       10.63        9.84      0.28 o 
  -1  -3   2        1.24        1.33      0.12 o 
   0  -3   2      143.03      145.83      1.25 o 
   1  -3   2     1361.52     1385.92     10.38 o 
   2  -3   2      745.09      733.63      5.21 o 
   3  -3   2      347.02      348.48      2.67 o 
   4  -3   2       34.44       33.31      0.48 o 
   5  -3   2      433.26      440.55      4.12 o 
   6  -3   2       98.07       96.48      1.42 o 
   7  -3   2       16.38       14.47      0.55 o 
   8  -3   2       31.07       29.09      0.84 o 
   9  -3   2       12.79       12.73      0.62 o 
  -8  -2   2        6.16        7.30      0.67 o 
  -7  -2   2       10.98        7.99      1.01 o 
  -6  -2   2       16.97       13.87      0.43 o 
  -5  -2   2        0.35        1.15      0.17 o 
  -4  -2   2       49.83       46.41      0.67 o 
  -3  -2   2      359.01      406.08      3.11 o 
  -2  -2   2       13.00       12.55      0.28 o 
  -1  -2   2      323.06      318.33      2.37 o 
   0  -2   2     1501.32     1434.46      9.95 o 
   1  -2   2     1620.35     1611.46     11.75 o 
   2  -2   2      882.42      901.74     10.30 o 
   3  -2   2       35.55       32.34      0.43 o 
   4  -2   2      114.27      120.45      2.24 o 
   5  -2   2      111.41      114.01      1.49 o 
   6  -2   2      136.32      129.18      1.72 o 
   7  -2   2      123.54      124.88      1.79 o 
   8  -2   2        0.01       -0.24      0.18 o 
   9  -2   2        1.02        2.03      0.33 o 
  -9  -1   2        1.14        2.31      0.47 o 
  -8  -1   2        2.06        1.22      0.29 o 
  -7  -1   2        0.24        0.33      0.20 o 
  -6  -1   2       13.18       14.23      0.40 o 
  -5  -1   2       78.41       83.94      0.99 o 
  -4  -1   2      516.05      577.63      4.29 o 
  -3  -1   2       26.27       23.44      0.39 o 
  -2  -1   2        2.64        2.25      0.33 o 
  -1  -1   2      150.91      156.99      1.24 o 
   0  -1   2     2920.63     2720.18     18.94 o 
   1  -1   2     1771.23     1655.65     11.49 o 
   2  -1   2       65.85       62.13      0.71 o 
   3  -1   2      306.66      297.55      2.89 o 
   4  -1   2       38.86       43.97      0.57 o 
   5  -1   2       27.58       25.99      0.45 o 
   6  -1   2        0.69        0.83      0.21 o 
   7  -1   2       63.95       64.47      1.24 o 
   8  -1   2        4.07        5.11      0.44 o 
   9  -1   2        4.24        4.71      0.60 o 
  -9   0   2        1.13        1.09      0.30 o 
  -8   0   2        0.56        0.44      0.24 o 
  -7   0   2       19.47       20.16      0.98 o 
  -6   0   2       84.76       83.38      1.12 o 
  -5   0   2       35.40       34.59      0.78 o 
  -4   0   2      354.86      375.58      3.29 o 
  -3   0   2       24.13       25.36      0.39 o 
  -2   0   2       74.88       74.13      0.69 o 
  -1   0   2     4931.29     4109.62     44.83 o 
   0   0   2     3564.17     3174.80     30.40 o 
   1   0   2       78.41       79.62      0.73 o 
   2   0   2       65.17       65.51      0.68 o 
   3   0   2      531.15      578.05      4.23 o 
   4   0   2       10.61        9.19      0.31 o 
   5   0   2        2.55        2.17      0.18 o 
   6   0   2      305.38      302.46      3.22 o 
   7   0   2       41.07       31.07      0.85 o 
   8   0   2       38.67       33.30      1.24 o 
 -10   1   2        6.97        8.99      0.60 o 
  -9   1   2        5.82        6.25      0.52 o 
  -8   1   2        0.34        0.21      0.21 o 
  -7   1   2        0.61        0.78      0.22 o 
  -6   1   2      351.21      367.04      2.96 o 
  -5   1   2       72.28       66.69      0.78 o 
  -4   1   2       45.46       42.93      0.71 o 
  -3   1   2       29.44       25.13      0.40 o 
  -2   1   2     3219.52     3116.49     32.36 o 
  -1   1   2     5015.13     4534.19     32.00 o 
   0   1   2      494.06      491.48      3.52 o 
   1   1   2        7.78        5.61      0.18 o 
   2   1   2      109.74      122.90      1.37 o 
   3   1   2      668.39      708.30      5.16 o 
   4   1   2       98.78       93.79      1.05 o 
   5   1   2       33.95       34.39      0.67 o 
   6   1   2       31.47       35.81      1.15 o 
   7   1   2       16.25       17.99      0.90 o 
   8   1   2        3.82        3.77      0.55 o 
 -10   2   2        5.09        4.66      0.48 o 
  -9   2   2        6.51        6.09      0.48 o 
  -8   2   2       30.85       29.90      0.84 o 
  -7   2   2      306.45      309.67      3.29 o 
  -6   2   2      503.18      521.28      5.73 o 
  -5   2   2      124.77      129.34      1.25 o 
  -4   2   2        0.83        0.65      0.13 o 
  -3   2   2     3110.82     3019.06     22.67 o 
  -2   2   2        1.71        2.81      0.13 o 
  -1   2   2       18.03       23.97      0.38 o 
   0   2   2      122.35      126.59      1.12 o 
   1   2   2       62.67       63.53      0.69 o 
   2   2   2      250.57      280.70      2.77 o 
   3   2   2        1.14        0.71      0.12 o 
   4   2   2        0.00       -0.13      0.12 o 
   5   2   2        1.58        0.88      0.22 o 
   6   2   2        1.50        2.50      0.45 o 
   7   2   2        2.01        2.37      0.49 o 
 -10   3   2       12.31       13.01      0.84 o 
  -9   3   2        0.07       -0.08      0.21 o 
  -8   3   2        1.12        1.09      0.26 o 
  -7   3   2      134.47      130.48      1.79 o 
  -6   3   2        3.04        2.39      0.22 o 
  -5   3   2       27.36       27.40      0.98 o 
  -4   3   2      244.62      276.64      2.26 o 
  -3   3   2     2496.60     2617.57     17.79 o 
  -2   3   2       76.12       80.88      1.01 o 
  -1   3   2      720.01      743.16      5.33 o 
   0   3   2      237.44      267.87      2.17 o 
   1   3   2      194.36      198.69      3.76 o 
   2   3   2        2.58        1.26      0.20 o 
   3   3   2       31.54       32.22      0.74 o 
   4   3   2       10.45        9.30      0.53 o 
   5   3   2        1.28        2.13      0.29 o 
   6   3   2        0.64        1.57      0.42 o 
   7   3   2        0.42       -0.09      0.75 o 
 -10   4   2        0.13        0.12      0.30 o 
  -9   4   2       10.95       13.56      0.79 o 
  -8   4   2       61.39       57.56      1.17 o 
  -7   4   2       18.63       14.67      0.54 o 
  -6   4   2        1.50        1.60      0.17 o 
  -5   4   2        0.19        0.49      0.20 o 
  -4   4   2      615.56      617.75      4.63 o 
  -3   4   2        4.76        5.87      0.24 o 
  -2   4   2       16.32       10.70      0.30 o 
  -1   4   2        7.42        7.48      0.41 o 
   0   4   2       46.22       44.62      0.62 o 
   1   4   2       35.30       36.25      0.76 o 
   2   4   2       40.23       38.56      0.83 o 
   3   4   2        0.38        0.66      0.21 o 
   4   4   2       26.88       24.10      0.79 o 
   5   4   2        6.93        6.99      0.48 o 
   6   4   2        0.38        0.29      0.27 o 
 -10   5   2        2.16        2.25      0.50 o 
  -9   5   2        1.97        1.96      0.32 o 
  -8   5   2       48.71       45.33      1.91 o 
  -7   5   2        2.17        2.82      0.30 o 
  -6   5   2        0.00        0.04      0.12 o 
  -5   5   2       67.52       65.21      0.89 o 
  -4   5   2      156.45      157.94      2.24 o 
  -3   5   2        2.58        2.09      0.19 o 
  -2   5   2        0.25        0.21      0.14 o 
  -1   5   2       53.73       50.09      0.73 o 
   0   5   2        0.68        0.38      0.16 o 
   1   5   2        0.62        0.36      0.25 o 
   2   5   2       24.24       23.29      0.70 o 
   3   5   2       66.50       65.60      1.41 o 
   4   5   2        3.99        3.56      0.39 o 
   5   5   2        0.76        0.86      0.37 o 
  -9   6   2        1.60        1.00      0.35 o 
  -8   6   2        4.77        4.41      0.55 o 
  -7   6   2        4.99        5.37      0.73 o 
  -6   6   2        3.61        4.92      0.29 o 
  -5   6   2      170.63      169.57      1.76 o 
  -4   6   2       50.95       51.54      0.83 o 
  -3   6   2        8.47        8.40      0.43 o 
  -2   6   2        2.97        2.77      0.22 o 
  -1   6   2        4.72        4.36      0.41 o 
   0   6   2       53.68       51.62      1.05 o 
   1   6   2       17.51       15.88      0.74 o 
   2   6   2       40.94       40.02      0.99 o 
   3   6   2       62.67       58.55      1.30 o 
   4   6   2        7.34        8.42      0.56 o 
  -9   7   2        0.65        0.73      0.40 o 
  -8   7   2        0.28        0.09      0.24 o 
  -7   7   2        0.94        1.17      0.34 o 
  -6   7   2        2.13        3.03      0.41 o 
  -5   7   2       42.11       40.60      1.20 o 
  -4   7   2       21.18       21.05      0.55 o 
  -3   7   2        4.09        3.84      0.34 o 
  -2   7   2       93.42       91.85      1.49 o 
  -1   7   2      116.39      120.33      2.63 o 
   0   7   2       19.88       19.98      0.79 o 
   1   7   2       17.04       19.15      0.73 o 
   2   7   2        3.71        3.69      0.44 o 
  -8   8   2        0.91        0.51      0.33 o 
  -7   8   2        1.64        1.74      0.38 o 
  -6   8   2        0.96        1.35      0.27 o 
  -5   8   2       10.94       13.33      0.58 o 
  -4   8   2        0.31       -0.07      0.18 o 
  -3   8   2        0.84        0.74      0.24 o 
  -2   8   2        2.85        2.52      0.36 o 
  -1   8   2        2.93        4.08      0.82 o 
   0   8   2        0.04        0.14      0.23 o 
  -6   9   2       12.93       17.86      0.94 o 
  -5   9   2        3.22        4.78      0.95 o 
  -4   9   2        0.26        0.08      0.32 o 
  -3   9   2        0.32        0.48      0.37 o 
  -2   9   2        9.11       10.12      1.41 o 
   1 -10   3        1.61        2.49      0.45 o 
   2 -10   3        0.01        0.07      0.25 o 
   3 -10   3        1.45        1.22      0.33 o 
   4 -10   3        5.88        7.25      0.62 o 
   5 -10   3        1.40        1.30      0.29 o 
   6 -10   3        0.03        0.21      0.27 o 
  -1  -9   3        1.35        1.36      0.36 o 
   0  -9   3        5.11        4.97      0.55 o 
   1  -9   3        8.78        9.41      0.69 o 
   2  -9   3        7.22        6.18      0.55 o 
   3  -9   3        6.90        6.37      0.54 o 
   4  -9   3        1.66        2.44      0.34 o 
   5  -9   3        0.06        0.08      0.18 o 
   6  -9   3        4.61        4.58      0.50 o 
   7  -9   3        0.21        0.01      0.39 o 
   8  -9   3        0.01        0.06      0.22 o 
  -3  -8   3        3.42        3.93      0.55 o 
  -2  -8   3        1.96        2.43      0.36 o 
  -1  -8   3       35.62       35.30      0.94 o 
   0  -8   3        9.01        8.96      0.50 o 
   1  -8   3        2.00        1.96      0.29 o 
   2  -8   3        1.22        0.54      0.18 o 
   3  -8   3       13.37       15.16      0.89 o 
   4  -8   3        7.04        7.11      0.42 o 
   5  -8   3        0.54        0.83      0.18 o 
   6  -8   3        5.16        6.49      0.55 o 
   7  -8   3       14.00       14.04      0.75 o 
   8  -8   3        0.90        0.45      0.51 o 
  -4  -7   3        0.14        0.11      0.22 o 
  -3  -7   3        7.52        6.55      0.47 o 
  -2  -7   3       12.42       12.58      0.57 o 
  -1  -7   3       61.15       61.24      1.17 o 
   0  -7   3        3.66        4.39      0.35 o 
   1  -7   3        0.58        0.65      0.14 o 
   2  -7   3        0.27        0.92      0.17 o 
   3  -7   3        3.71        4.57      0.27 o 
   4  -7   3        0.93        0.52      0.16 o 
   5  -7   3       79.37       76.88      1.06 o 
   6  -7   3       10.61       10.50      0.49 o 
   7  -7   3        3.30        3.02      0.44 o 
   8  -7   3        1.74        2.66      0.34 o 
   9  -7   3        1.52        1.79      0.33 o 
  -5  -6   3        1.58        2.29      0.32 o 
  -4  -6   3        7.88        9.00      0.51 o 
  -3  -6   3        8.93        9.13      0.49 o 
  -2  -6   3       97.39       93.68      1.44 o 
  -1  -6   3       40.56       38.65      0.83 o 
   0  -6   3        0.47        0.43      0.28 o 
   1  -6   3        0.33        0.26      0.11 o 
   2  -6   3       24.50       25.70      0.51 o 
   3  -6   3       10.38        9.75      0.33 o 
   4  -6   3        0.39        0.32      0.14 o 
   5  -6   3       61.67       61.72      0.88 o 
   6  -6   3       13.94       14.39      0.54 o 
   7  -6   3        0.15        0.16      0.24 o 
   8  -6   3       31.64       32.49      0.92 o 
   9  -6   3       46.37       49.15      1.21 o 
  -6  -5   3        9.25        9.83      0.56 o 
  -5  -5   3        5.75        6.40      0.44 o 
  -4  -5   3       36.53       37.24      0.99 o 
  -3  -5   3      309.92      313.83      3.24 o 
  -2  -5   3      166.40      171.13      1.89 o 
  -1  -5   3       25.17       30.41      0.53 o 
   0  -5   3      239.37      259.95      3.66 o 
   1  -5   3      460.10      501.41      3.81 o 
   2  -5   3       19.77       15.40      0.36 o 
   3  -5   3       37.34       36.52      0.58 o 
   4  -5   3       15.27       12.51      0.34 o 
   5  -5   3       89.25       90.07      1.71 o 
   6  -5   3       18.80       18.20      0.59 o 
   7  -5   3        0.01       -0.08      0.14 o 
   8  -5   3       43.56       44.60      1.07 o 
   9  -5   3       14.02       13.48      0.64 o 
  -7  -4   3        0.09        0.11      0.27 o 
  -6  -4   3        2.18        2.21      0.50 o 
  -5  -4   3        9.57        7.62      0.43 o 
  -4  -4   3        2.60        2.90      0.26 o 
  -3  -4   3      111.92      103.82      1.26 o 
  -2  -4   3       44.20       45.14      0.75 o 
  -1  -4   3       25.21       27.08      0.93 o 
   0  -4   3      417.74      445.11      3.35 o 
   1  -4   3     1224.49     1290.22     11.42 o 
   2  -4   3       15.36       12.94      0.40 o 
   3  -4   3      233.75      273.04      2.23 o 
   4  -4   3      214.44      231.78      1.99 o 
   5  -4   3        1.37        1.64      0.15 o 
   6  -4   3       10.02        9.40      0.71 o 
   7  -4   3        1.02        1.30      0.23 o 
   8  -4   3       48.07       48.75      1.12 o 
   9  -4   3        3.19        3.34      0.39 o 
  -8  -3   3        0.66        0.21      0.27 o 
  -7  -3   3       12.51       10.85      0.71 o 
  -6  -3   3        0.02        0.48      0.24 o 
  -5  -3   3        2.62        1.77      0.21 o 
  -4  -3   3       43.05       45.37      0.71 o 
  -3  -3   3        3.93        4.47      0.23 o 
  -2  -3   3        3.45        2.10      0.16 o 
  -1  -3   3      231.37      226.00      2.12 o 
   0  -3   3      480.18      475.66      3.48 o 
   1  -3   3      318.33      335.72      2.29 o 
   2  -3   3      550.16      593.06      4.29 o 
   3  -3   3        1.60        1.84      0.13 o 
   4  -3   3       64.83       68.19      0.78 o 
   5  -3   3        7.32        6.05      0.25 o 
   6  -3   3        6.36        6.80      0.40 o 
   7  -3   3        6.90        5.68      0.40 o 
   8  -3   3       15.26       14.86      0.76 o 
   9  -3   3        4.71        3.90      0.43 o 
  -8  -2   3        0.92        0.69      0.33 o 
  -7  -2   3       13.93       14.66      0.60 o 
  -6  -2   3       16.53       15.65      0.46 o 
  -5  -2   3        0.23        0.33      0.16 o 
  -4  -2   3        0.28        0.35      0.13 o 
  -3  -2   3       16.25       11.16      0.30 o 
  -2  -2   3       61.88       63.71      0.71 o 
  -1  -2   3        2.43        1.21      0.10 o 
   0  -2   3      144.61      129.40      1.29 o 
   1  -2   3       61.16       64.66      0.56 o 
   2  -2   3       99.37       83.42      1.44 o 
   3  -2   3       15.55       12.97      0.28 o 
   4  -2   3       16.33       18.83      0.39 o 
   5  -2   3       38.06       35.45      0.52 o 
   6  -2   3        0.19        0.09      0.14 o 
   7  -2   3      124.00      117.56      1.75 o 
   8  -2   3        0.13       -0.23      0.18 o 
   9  -2   3        1.68        2.26      0.37 o 
  -9  -1   3        0.01       -0.26      0.27 o 
  -8  -1   3        0.98        0.34      0.22 o 
  -7  -1   3       58.83       57.64      1.13 o 
  -6  -1   3       95.96       94.14      1.14 o 
  -5  -1   3       27.45       27.39      0.52 o 
  -4  -1   3      155.68      157.94      1.47 o 
  -3  -1   3       14.57       15.37      0.41 o 
  -2  -1   3       98.18       93.82      0.89 o 
  -1  -1   3        2.93        2.72      0.12 o 
   0  -1   3      386.69      377.42      3.04 o 
   1  -1   3      285.52      270.25      3.21 o 
   2  -1   3       95.28       99.51      0.95 o 
   3  -1   3      283.39      281.58      2.25 o 
   4  -1   3      115.82      124.56      1.23 o 
   5  -1   3        2.29        3.44      0.30 o 
   6  -1   3       23.06       18.97      0.61 o 
   7  -1   3      112.32      105.85      1.66 o 
   8  -1   3        0.36        0.41      0.23 o 
   9  -1   3        1.43        1.03      0.42 o 
  -9   0   3        8.43        9.27      0.58 o 
  -8   0   3        4.42        4.31      0.40 o 
  -7   0   3       50.44       50.25      1.03 o 
  -6   0   3        4.65        4.89      0.27 o 
  -5   0   3        1.65        1.93      0.17 o 
  -4   0   3       48.71       46.41      0.86 o 
  -3   0   3       30.44       27.14      0.45 o 
  -2   0   3        1.65        2.16      0.12 o 
  -1   0   3      263.68      260.92      2.00 o 
   0   0   3       83.69       84.51      0.81 o 
   1   0   3     1446.72     1486.78     10.19 o 
   2   0   3       39.60       45.40      0.58 o 
   3   0   3       11.68       14.73      0.33 o 
   4   0   3       11.68       12.73      0.34 o 
   5   0   3      479.11      479.41      5.44 o 
   6   0   3       55.51       53.13      2.08 o 
   7   0   3        1.19        0.58      0.51 o 
   8   0   3        0.01        0.29      0.30 o 
 -10   1   3        0.20        0.22      0.26 o 
  -9   1   3        3.52        3.38      0.40 o 
  -8   1   3       31.82       35.61      1.13 o 
  -7   1   3      167.45      171.43      2.15 o 
  -6   1   3       41.95       44.24      0.67 o 
  -5   1   3        4.08        4.08      0.30 o 
  -4   1   3       10.05       10.05      0.27 o 
  -3   1   3        6.20        6.13      0.19 o 
  -2   1   3       69.19       64.95      0.85 o 
  -1   1   3      778.47      805.35      7.36 o 
   0   1   3      560.37      561.26      4.04 o 
   1   1   3      214.58      218.68      2.01 o 
   2   1   3        3.79        4.16      0.21 o 
   3   1   3       26.26       28.23      0.50 o 
   4   1   3      263.44      264.70      2.31 o 
   5   1   3       69.19       70.68      0.96 o 
   6   1   3        0.95        1.37      0.37 o 
   7   1   3        8.35        7.49      0.67 o 
   8   1   3       38.32       48.70      1.74 o 
 -10   2   3        0.92        1.00      0.31 o 
  -9   2   3        3.20        3.50      0.41 o 
  -8   2   3       16.46       16.18      0.63 o 
  -7   2   3       51.85       48.27      1.00 o 
  -6   2   3       26.78       26.44      0.50 o 
  -5   2   3       13.21       13.84      0.46 o 
  -4   2   3      431.86      453.41      4.24 o 
  -3   2   3     1176.49     1209.94      8.44 o 
  -2   2   3      205.16      206.70      1.71 o 
  -1   2   3       81.04       70.36      0.82 o 
   0   2   3        4.48        5.29      0.21 o 
   1   2   3       60.24       51.38      1.00 o 
   2   2   3       35.79       31.40      0.59 o 
   3   2   3       25.75       25.59      0.63 o 
   4   2   3      329.15      325.89      3.32 o 
   5   2   3        1.02        0.84      0.21 o 
   6   2   3        0.80        0.83      0.35 o 
   7   2   3        0.84        0.83      0.37 o 
 -10   3   3        0.01       -0.33      0.28 o 
  -9   3   3        5.74        6.79      0.50 o 
  -8   3   3        1.06        1.43      0.28 o 
  -7   3   3        0.51        1.09      0.23 o 
  -6   3   3       62.85       65.32      0.86 o 
  -5   3   3       57.86       56.98      0.75 o 
  -4   3   3       36.09       32.62      0.51 o 
  -3   3   3      161.89      143.58      1.34 o 
  -2   3   3      538.02      542.24      4.05 o 
  -1   3   3       90.14       77.41      1.38 o 
   0   3   3       43.70       44.48      0.76 o 
   1   3   3       85.47       85.28      0.94 o 
   2   3   3        3.31        3.40      0.28 o 
   3   3   3       45.72       38.75      0.85 o 
   4   3   3        0.96        1.08      0.24 o 
   5   3   3        1.43        1.06      0.25 o 
   6   3   3        4.78        4.88      0.59 o 
 -10   4   3        3.11        3.50      0.56 o 
  -9   4   3        1.89        2.07      0.44 o 
  -8   4   3       11.01       11.22      0.53 o 
  -7   4   3        9.10        8.75      0.63 o 
  -6   4   3        5.73        4.73      0.25 o 
  -5   4   3        9.43        6.69      0.27 o 
  -4   4   3      118.54      118.65      1.24 o 
  -3   4   3       12.46       12.90      0.39 o 
  -2   4   3       79.54       81.58      0.95 o 
  -1   4   3      193.83      205.61      2.06 o 
   0   4   3        3.16        2.85      0.20 o 
   1   4   3       76.85       80.54      1.24 o 
   2   4   3      108.19      104.98      1.54 o 
   3   4   3       91.26       85.83      1.41 o 
   4   4   3        4.01        3.71      0.38 o 
   5   4   3        0.32        0.82      0.24 o 
 -10   5   3       22.86       28.40      1.27 o 
  -9   5   3        0.80        1.29      0.36 o 
  -8   5   3        0.08       -0.27      0.18 o 
  -7   5   3        1.21        1.56      0.33 o 
  -6   5   3        0.31        0.39      0.14 o 
  -5   5   3        0.51        0.46      0.14 o 
  -4   5   3       17.13       16.95      0.55 o 
  -3   5   3        0.37        0.31      0.12 o 
  -2   5   3        4.73        5.10      0.26 o 
  -1   5   3        0.59        0.48      0.15 o 
   0   5   3        2.53        2.74      0.28 o 
   1   5   3        4.27        5.16      0.37 o 
   2   5   3       19.75       20.19      0.67 o 
   3   5   3        7.53        7.95      0.50 o 
   4   5   3        0.05        0.25      0.23 o 
  -9   6   3        2.41        2.98      0.50 o 
  -8   6   3        1.46        1.19      0.36 o 
  -7   6   3        9.99        9.50      0.70 o 
  -6   6   3        6.52        5.67      0.40 o 
  -5   6   3       11.23       10.68      0.49 o 
  -4   6   3        0.00       -0.19      0.12 o 
  -3   6   3       36.92       37.19      0.79 o 
  -2   6   3        2.25        2.16      0.27 o 
  -1   6   3       21.47       22.32      0.67 o 
   0   6   3        0.01        0.02      0.18 o 
   1   6   3        2.55        2.66      0.34 o 
   2   6   3        0.96        1.41      0.31 o 
   3   6   3        8.87        7.79      0.54 o 
  -9   7   3       16.11       15.72      0.93 o 
  -8   7   3        0.29        0.59      0.44 o 
  -7   7   3        3.28        3.51      0.52 o 
  -6   7   3       10.31       11.82      0.56 o 
  -5   7   3        4.75        4.23      0.39 o 
  -4   7   3       12.69       12.44      0.54 o 
  -3   7   3        1.09        1.04      0.24 o 
  -2   7   3        8.80        8.12      0.48 o 
  -1   7   3        0.56        0.40      0.25 o 
   0   7   3       14.43       13.11      0.68 o 
   1   7   3       41.19       42.81      1.74 o 
   2   7   3        2.99        3.19      0.39 o 
  -7   8   3       16.15       17.32      0.92 o 
  -6   8   3        1.34        1.08      0.29 o 
  -5   8   3       12.35       12.56      0.79 o 
  -4   8   3        8.46        9.71      1.39 o 
  -3   8   3        3.57        5.35      0.79 o 
  -2   8   3        4.05        4.04      0.57 o 
  -1   8   3        2.54        2.88      0.55 o 
   0   8   3       12.63       14.95      0.93 o 
   1 -10   4       12.60       12.83      0.83 o 
   2 -10   4        6.71        8.08      0.67 o 
   3 -10   4        2.72        3.00      0.45 o 
   4 -10   4        9.26       11.35      0.74 o 
   5 -10   4       31.30       37.76      1.01 o 
   6 -10   4       15.73       18.93      0.91 o 
  -1  -9   4       11.50       12.27      0.77 o 
   0  -9   4        0.07        0.18      0.29 o 
   1  -9   4        0.13        0.49      0.27 o 
   2  -9   4        0.02        0.14      0.50 o 
   3  -9   4       11.22       12.64      0.55 o 
   4  -9   4        0.11        0.03      0.18 o 
   5  -9   4        2.63        3.39      0.42 o 
   6  -9   4        1.85        2.03      0.39 o 
   7  -9   4        4.66        4.54      0.52 o 
  -3  -8   4        7.09        8.16      0.67 o 
  -2  -8   4        0.00       -0.03      0.24 o 
  -1  -8   4        8.92        9.64      0.67 o 
   0  -8   4       48.51       43.82      1.24 o 
   1  -8   4        9.03        8.43      0.58 o 
   2  -8   4        7.71        6.38      0.38 o 
   3  -8   4        0.24        0.44      0.18 o 
   4  -8   4        0.00       -0.14      0.15 o 
   5  -8   4       13.73       16.12      0.65 o 
   6  -8   4        0.06       -0.21      0.21 o 
   7  -8   4        0.40        0.52      0.25 o 
   8  -8   4        0.19       -0.01      0.21 o 
  -4  -7   4        0.97        1.02      0.27 o 
  -3  -7   4        0.05        0.21      0.21 o 
  -2  -7   4      239.21      256.22      2.95 o 
  -1  -7   4        1.17        1.60      0.28 o 
   0  -7   4        6.10        5.66      0.29 o 
   1  -7   4        5.46        4.31      0.26 o 
   2  -7   4       52.92       53.07      0.81 o 
   3  -7   4        1.24        2.24      0.26 o 
   4  -7   4        7.60        7.33      0.33 o 
   5  -7   4        4.44        4.31      0.29 o 
   6  -7   4        0.05        0.02      0.21 o 
   7  -7   4        6.30        5.26      0.53 o 
   8  -7   4        4.26        4.74      1.02 o 
   9  -7   4        0.26        0.35      0.46 o 
  -5  -6   4        3.05        4.70      0.43 o 
  -4  -6   4       18.12       18.13      0.66 o 
  -3  -6   4       67.88       67.31      1.24 o 
  -2  -6   4       86.73       82.84      1.38 o 
  -1  -6   4       47.02       46.24      0.97 o 
   0  -6   4       12.52       12.46      0.36 o 
   1  -6   4      258.47      282.86      2.53 o 
   2  -6   4      104.99      107.58      1.34 o 
   3  -6   4       51.13       50.42      0.74 o 
   4  -6   4       59.37       60.86      0.97 o 
   5  -6   4        4.84        4.71      0.27 o 
   6  -6   4        2.61        2.25      0.27 o 
   7  -6   4       15.37       16.06      0.62 o 
   8  -6   4        3.30        3.73      0.44 o 
   9  -6   4        3.40        3.62      0.43 o 
  -6  -5   4        2.52        2.92      0.35 o 
  -5  -5   4        0.33        0.34      0.19 o 
  -4  -5   4        2.18        2.41      0.29 o 
  -3  -5   4      333.59      331.62      2.84 o 
  -2  -5   4       25.79       27.29      0.54 o 
  -1  -5   4       33.06       39.01      0.62 o 
   0  -5   4        7.75        7.24      0.26 o 
   1  -5   4      211.79      214.17      1.91 o 
   2  -5   4      136.22      171.07      1.56 o 
   3  -5   4        8.58       11.29      0.39 o 
   4  -5   4        2.66        4.25      0.32 o 
   5  -5   4        1.13        1.52      0.17 o 
   6  -5   4        4.25        4.87      0.41 o 
   7  -5   4       15.03       14.97      0.58 o 
   8  -5   4        0.03        0.09      0.22 o 
   9  -5   4        5.07        6.29      0.51 o 
  -7  -4   4        2.03        3.89      0.52 o 
  -6  -4   4        0.71        0.44      0.20 o 
  -5  -4   4        0.69        0.67      0.20 o 
  -4  -4   4       72.96       75.07      1.00 o 
  -3  -4   4       95.19      102.80      1.81 o 
  -2  -4   4       30.91       32.44      0.57 o 
  -1  -4   4       10.59        9.47      0.28 o 
   0  -4   4      812.71      917.59      9.47 o 
   1  -4   4      306.57      322.97      3.00 o 
   2  -4   4       17.11       13.32      0.36 o 
   3  -4   4       13.94       13.84      0.41 o 
   4  -4   4       65.69       68.39      0.84 o 
   5  -4   4        0.69        0.68      0.12 o 
   6  -4   4       25.17       22.24      0.65 o 
   7  -4   4       14.81       13.26      0.55 o 
   8  -4   4       58.54       56.68      1.22 o 
   9  -4   4       13.40       14.04      0.66 o 
  -8  -3   4        0.23        0.37      0.63 o 
  -7  -3   4        6.01        4.68      0.52 o 
  -6  -3   4        0.02       -0.18      0.14 o 
  -5  -3   4       22.58       22.90      0.55 o 
  -4  -3   4        0.05        0.09      0.13 o 
  -3  -3   4       32.64       30.74      0.54 o 
  -2  -3   4        0.44        0.87      0.13 o 
  -1  -3   4        0.12        0.84      0.13 o 
   0  -3   4      163.30      184.79      1.85 o 
   1  -3   4        3.90        4.71      0.28 o 
   2  -3   4      382.70      391.56      2.97 o 
   3  -3   4        5.01        4.31      0.20 o 
   4  -3   4       88.05       80.69      1.07 o 
   5  -3   4       93.99       94.03      1.21 o 
   6  -3   4       44.53       42.87      0.91 o 
   7  -3   4       20.68       20.99      0.69 o 
   8  -3   4        0.51        0.42      0.23 o 
   9  -3   4        0.33        0.62      0.26 o 
  -8  -2   4        4.36        4.66      0.54 o 
  -7  -2   4        9.39        8.70      0.53 o 
  -6  -2   4       13.92       13.83      0.63 o 
  -5  -2   4        0.07        0.33      0.15 o 
  -4  -2   4        1.38        2.87      0.37 o 
  -3  -2   4        0.58        0.64      0.12 o 
  -2  -2   4        1.76        1.97      0.14 o 
  -1  -2   4        1.58        2.78      0.14 o 
   0  -2   4      472.18      464.02      3.94 o 
   1  -2   4       36.46       34.83      0.45 o 
   2  -2   4      101.28      106.07      1.02 o 
   3  -2   4      432.51      445.00      3.74 o 
   4  -2   4        5.37        5.17      0.22 o 
   5  -2   4        2.63        2.10      0.17 o 
   6  -2   4        3.21        3.02      0.30 o 
   7  -2   4       53.98       50.30      1.87 o 
   8  -2   4        2.17        3.14      0.37 o 
   9  -2   4        2.87        2.84      0.51 o 
  -9  -1   4        1.76        1.79      0.34 o 
  -8  -1   4       15.46       15.33      0.64 o 
  -7  -1   4        1.19        1.39      0.27 o 
  -6  -1   4      110.00      103.04      1.87 o 
  -5  -1   4       75.07       71.02      0.91 o 
  -4  -1   4        0.26        0.41      0.15 o 
  -3  -1   4        2.15        2.51      0.16 o 
  -2  -1   4      127.49      138.02      1.22 o 
  -1  -1   4        0.61        1.84      0.11 o 
   0  -1   4      285.16      275.72      2.12 o 
   1  -1   4      730.82      743.90      5.28 o 
   2  -1   4        2.36        2.87      0.38 o 
   3  -1   4        0.82        1.36      0.18 o 
   4  -1   4       42.03       38.42      0.61 o 
   5  -1   4       82.69       80.47      1.00 o 
   6  -1   4      101.76       95.00      1.49 o 
   7  -1   4        0.01        0.19      0.23 o 
   8  -1   4        0.03       -0.24      0.26 o 
  -9   0   4        2.79        2.17      0.35 o 
  -8   0   4        0.37        0.09      0.20 o 
  -7   0   4       14.43       12.82      0.55 o 
  -6   0   4      371.44      382.78      3.15 o 
  -5   0   4        9.93       10.54      0.35 o 
  -4   0   4      179.17      175.54      1.58 o 
  -3   0   4      324.52      329.88      2.56 o 
  -2   0   4     1220.86     1233.47      8.58 o 
  -1   0   4      324.09      309.12      2.50 o 
   0   0   4      619.52      648.60      5.47 o 
   1   0   4       42.55       45.02      0.58 o 
   2   0   4       23.91       26.46      0.45 o 
   3   0   4       72.06       65.21      0.82 o 
   4   0   4        2.30        1.46      0.17 o 
   5   0   4        0.12       -0.10      0.15 o 
   6   0   4       16.23       16.86      0.79 o 
   7   0   4        4.00        3.53      0.50 o 
   8   0   4        0.91        0.27      0.38 o 
 -10   1   4        3.82        3.56      0.44 o 
  -9   1   4        4.85        6.76      0.51 o 
  -8   1   4        3.62        3.82      0.38 o 
  -7   1   4      126.88      128.85      1.78 o 
  -6   1   4       59.10       57.96      0.82 o 
  -5   1   4       54.75       53.98      0.73 o 
  -4   1   4       10.30       10.69      0.29 o 
  -3   1   4      683.00      718.06      6.49 o 
  -2   1   4       18.08       18.91      0.46 o 
  -1   1   4       27.94       25.52      0.68 o 
   0   1   4        1.21        0.89      0.14 o 
   1   1   4      142.11      134.46      1.27 o 
   2   1   4        8.35        9.25      0.29 o 
   3   1   4      104.59      103.40      1.15 o 
   4   1   4       39.22       43.08      0.73 o 
   5   1   4       11.14       10.28      0.93 o 
   6   1   4       14.67       15.29      1.11 o 
   7   1   4        1.55        1.97      0.45 o 
 -10   2   4        2.41        2.77      0.54 o 
  -9   2   4        0.35        0.27      0.25 o 
  -8   2   4        1.05        0.81      0.25 o 
  -7   2   4      221.29      226.59      2.61 o 
  -6   2   4        1.13        2.58      0.20 o 
  -5   2   4        0.18        0.05      0.10 o 
  -4   2   4       54.94       62.71      0.74 o 
  -3   2   4      919.28      939.90      9.79 o 
  -2   2   4      344.52      362.40      3.39 o 
  -1   2   4       93.95       96.96      1.30 o 
   0   2   4       92.98       91.54      0.97 o 
   1   2   4       38.44       42.65      0.67 o 
   2   2   4       32.02       31.33      0.55 o 
   3   2   4      115.30      112.52      1.25 o 
   4   2   4        7.29        7.17      0.43 o 
   5   2   4       25.41       22.33      0.89 o 
   6   2   4        1.51        1.36      0.41 o 
   7   2   4        0.75        1.33      0.46 o 
 -10   3   4        0.01        0.03      0.32 o 
  -9   3   4        6.55        6.83      0.70 o 
  -8   3   4        4.77        4.87      0.56 o 
  -7   3   4        3.13        3.03      0.31 o 
  -6   3   4        2.49        3.40      0.22 o 
  -5   3   4       18.49       18.63      0.59 o 
  -4   3   4      853.53      890.40      6.45 o 
  -3   3   4       21.15       26.69      0.66 o 
  -2   3   4       89.04       97.12      1.13 o 
  -1   3   4       26.05       30.02      0.54 o 
   0   3   4      197.60      215.23      3.09 o 
   1   3   4        8.95        9.01      0.50 o 
   2   3   4        0.45        0.44      0.20 o 
   3   3   4       43.47       37.15      0.87 o 
   4   3   4       15.14       14.14      0.59 o 
   5   3   4       18.41       17.68      0.70 o 
   6   3   4       10.58       10.83      0.81 o 
 -10   4   4        0.57        0.67      0.37 o 
  -9   4   4        3.90        5.07      0.65 o 
  -8   4   4        1.77        1.48      0.37 o 
  -7   4   4       10.42       10.03      0.67 o 
  -6   4   4       10.13        9.99      0.62 o 
  -5   4   4        0.07       -0.12      0.11 o 
  -4   4   4       16.00       17.33      0.40 o 
  -3   4   4      119.10      115.21      1.42 o 
  -2   4   4        5.05        5.93      0.26 o 
  -1   4   4        4.39        4.34      0.24 o 
   0   4   4        0.10        0.18      0.13 o 
   1   4   4        0.20        0.43      0.18 o 
   2   4   4        0.53        0.20      0.19 o 
   3   4   4        1.37        1.12      0.26 o 
   4   4   4        0.35        0.40      0.23 o 
   5   4   4        2.03        1.66      0.43 o 
  -9   5   4        1.90        1.50      0.40 o 
  -8   5   4        0.84        0.83      0.51 o 
  -7   5   4        6.91        8.04      0.65 o 
  -6   5   4        0.03        0.04      0.15 o 
  -5   5   4      129.78      110.85      1.85 o 
  -4   5   4       35.99       31.92      0.79 o 
  -3   5   4        0.18        0.33      0.13 o 
  -2   5   4        5.25        5.10      0.28 o 
  -1   5   4       15.52       13.58      0.50 o 
   0   5   4       33.56       32.62      0.99 o 
   1   5   4        1.84        1.96      0.29 o 
   2   5   4        6.88        6.85      0.46 o 
   3   5   4       19.90       19.01      0.72 o 
   4   5   4        0.01        0.35      0.24 o 
  -9   6   4        8.38       10.60      0.85 o 
  -8   6   4       13.67       14.54      0.87 o 
  -7   6   4       23.37       23.57      1.04 o 
  -6   6   4        0.28        0.07      0.19 o 
  -5   6   4        0.72        0.48      0.24 o 
  -4   6   4        7.55        7.70      0.87 o 
  -3   6   4        4.02        3.81      0.35 o 
  -2   6   4       78.77       74.36      1.46 o 
  -1   6   4        0.14        0.01      0.20 o 
   0   6   4        6.68        5.91      0.52 o 
   1   6   4        6.08        7.46      0.49 o 
   2   6   4        4.25        5.01      0.45 o 
  -8   7   4        0.28        0.11      0.67 o 
  -7   7   4       18.88       21.52      1.02 o 
  -6   7   4        1.27        2.40      0.34 o 
  -5   7   4       13.50       12.53      0.59 o 
  -4   7   4       17.84       17.30      0.86 o 
  -3   7   4        0.24        0.24      0.28 o 
  -2   7   4        8.37        8.04      0.69 o 
  -1   7   4        8.71        9.37      0.75 o 
   0   7   4        0.90        0.78      0.30 o 
   1   7   4        4.92        5.18      0.47 o 
  -7   8   4        1.16        2.63      0.52 o 
  -6   8   4        2.72        3.53      0.51 o 
  -5   8   4        7.27        8.47      0.99 o 
  -4   8   4        4.49        4.52      1.04 o 
  -3   8   4       16.46       16.27      0.93 o 
  -2   8   4        3.05        3.68      0.60 o 
   1 -10   5        4.63        5.11      0.64 o 
   2 -10   5        0.11        0.42      0.29 o 
   3 -10   5        1.15        1.55      0.57 o 
   4 -10   5        0.08       -0.08      0.29 o 
   5 -10   5        0.01        0.21      0.27 o 
   6 -10   5       22.90       25.24      1.06 o 
  -2  -9   5        3.75        6.79      0.66 o 
  -1  -9   5        0.37        0.91      0.33 o 
   0  -9   5        0.18        0.09      0.26 o 
   1  -9   5        0.89        0.30      0.26 o 
   2  -9   5        0.02       -0.04      0.21 o 
   3  -9   5        7.41        7.48      0.46 o 
   4  -9   5        5.60        5.31      0.42 o 
   5  -9   5        0.03        0.19      0.19 o 
   6  -9   5       12.32       13.74      0.77 o 
   7  -9   5        8.81        7.94      0.68 o 
  -3  -8   5       22.64       22.53      1.16 o 
  -2  -8   5       18.13       18.83      0.87 o 
  -1  -8   5       29.28       28.25      1.05 o 
   0  -8   5        0.00        0.48      0.36 o 
   1  -8   5        4.06        2.78      0.29 o 
   2  -8   5        0.08        0.14      0.16 o 
   3  -8   5        1.48        1.15      0.24 o 
   4  -8   5       14.75       10.89      0.50 o 
   5  -8   5      152.57      148.83      2.00 o 
   6  -8   5        7.25        6.10      0.57 o 
   7  -8   5        0.00       -0.03      0.22 o 
   8  -8   5        5.46        6.40      0.63 o 
  -4  -7   5       11.21       11.41      0.88 o 
  -3  -7   5        4.18        4.89      0.51 o 
  -2  -7   5       46.71       45.96      1.29 o 
  -1  -7   5       34.56       36.43      1.08 o 
   0  -7   5       32.36       29.73      0.96 o 
   1  -7   5       28.05       30.14      0.74 o 
   2  -7   5       86.95       84.12      1.31 o 
   3  -7   5       45.88       40.36      0.87 o 
   4  -7   5        7.99        7.83      0.51 o 
   5  -7   5       80.27       76.87      1.26 o 
   6  -7   5       14.86       15.49      0.76 o 
   7  -7   5        1.27        1.46      0.33 o 
   8  -7   5       47.76       49.19      1.49 o 
  -6  -6   5        2.53        3.29      0.48 o 
  -5  -6   5        3.18        3.86      0.39 o 
  -4  -6   5        3.43        3.74      0.54 o 
  -3  -6   5        3.85        4.41      0.38 o 
  -2  -6   5       44.90       42.51      0.74 o 
  -1  -6   5        1.76        1.46      0.18 o 
   0  -6   5        3.49        3.25      0.21 o 
   1  -6   5        1.71        3.46      0.21 o 
   2  -6   5        2.02        3.18      0.27 o 
   3  -6   5       27.42       27.64      0.68 o 
   4  -6   5      116.48      105.08      1.24 o 
   5  -6   5        0.60        0.38      0.14 o 
   6  -6   5       14.70       14.28      0.55 o 
   7  -6   5        0.51        0.50      0.20 o 
   8  -6   5       81.82       83.58      1.75 o 
   9  -6   5        0.28        0.25      0.28 o 
  -6  -5   5        1.83        1.82      0.31 o 
  -5  -5   5        5.54        6.38      0.43 o 
  -4  -5   5       54.32       51.28      1.17 o 
  -3  -5   5       77.15       75.49      1.02 o 
  -2  -5   5        3.04        3.50      0.23 o 
  -1  -5   5       27.07       23.28      0.51 o 
   0  -5   5        1.61        1.33      0.13 o 
   1  -5   5       11.19       10.06      0.38 o 
   2  -5   5        2.81        3.94      0.27 o 
   3  -5   5        6.48        6.27      0.32 o 
   4  -5   5      142.84      147.21      1.49 o 
   5  -5   5       49.09       50.46      1.03 o 
   6  -5   5        5.28        5.12      0.37 o 
   7  -5   5       80.66       79.74      1.42 o 
   8  -5   5       78.84       76.56      1.67 o 
   9  -5   5        0.24        0.19      0.22 o 
  -7  -4   5        0.49        1.20      0.34 o 
  -6  -4   5        3.76        3.70      0.36 o 
  -5  -4   5      111.99      108.38      1.39 o 
  -4  -4   5        2.14        2.98      0.25 o 
  -3  -4   5       27.56       25.09      0.53 o 
  -2  -4   5        0.02        0.09      0.10 o 
  -1  -4   5       16.34       19.27      0.39 o 
   0  -4   5      188.55      195.07      2.04 o 
   1  -4   5        0.28        0.35      0.12 o 
   2  -4   5       94.25       91.89      1.22 o 
   3  -4   5       49.51       56.89      0.87 o 
   4  -4   5        2.70        2.24      0.18 o 
   5  -4   5        0.11        0.53      0.13 o 
   6  -4   5        3.33        2.86      0.30 o 
   7  -4   5       53.14       49.54      1.08 o 
   8  -4   5        9.61        9.24      0.55 o 
   9  -4   5        6.65        7.71      0.55 o 
  -8  -3   5        3.50        2.83      0.45 o 
  -7  -3   5        0.12        0.14      0.25 o 
  -6  -3   5       35.32       31.81      0.69 o 
  -5  -3   5      133.03      132.62      1.49 o 
  -4  -3   5       46.81       46.36      0.75 o 
  -3  -3   5        6.51        5.73      0.26 o 
  -2  -3   5       35.07       40.94      0.60 o 
  -1  -3   5      141.73      133.45      1.24 o 
   0  -3   5      159.26      167.41      1.76 o 
   1  -3   5       11.23       10.84      0.35 o 
   2  -3   5       56.92       57.87      0.69 o 
   3  -3   5       16.34       12.13      0.32 o 
   4  -3   5        3.95        4.08      0.21 o 
   5  -3   5       11.40       12.85      0.36 o 
   6  -3   5       10.36       11.00      0.56 o 
   7  -3   5        0.24        0.97      0.43 o 
   8  -3   5        7.03        6.74      0.49 o 
  -8  -2   5        0.07        0.21      0.23 o 
  -7  -2   5        7.28        6.18      0.44 o 
  -6  -2   5      105.84      105.82      1.30 o 
  -5  -2   5       25.77       25.77      0.56 o 
  -4  -2   5       55.21       58.40      0.84 o 
  -3  -2   5      308.22      333.34      2.69 o 
  -2  -2   5       57.32       47.53      0.62 o 
  -1  -2   5      430.34      465.43      3.46 o 
   0  -2   5      149.64      163.30      1.41 o 
   1  -2   5      466.08      499.39      5.34 o 
   2  -2   5      206.20      226.42      1.91 o 
   3  -2   5       33.82       42.59      0.62 o 
   4  -2   5        0.18        0.63      0.13 o 
   5  -2   5       19.84       19.31      0.45 o 
   6  -2   5        0.76        0.62      0.20 o 
   7  -2   5        3.47        2.64      0.33 o 
   8  -2   5        2.78        2.71      0.37 o 
  -9  -1   5        0.42        0.72      0.27 o 
  -8  -1   5       16.16       14.65      0.63 o 
  -7  -1   5      111.13      109.48      1.66 o 
  -6  -1   5       99.96      100.32      1.21 o 
  -5  -1   5       54.56       56.07      0.81 o 
  -4  -1   5       44.18       45.15      0.66 o 
  -3  -1   5      164.64      167.62      1.52 o 
  -2  -1   5      182.83      167.98      1.47 o 
  -1  -1   5       17.74       16.81      0.34 o 
   0  -1   5      237.63      253.14      2.02 o 
   1  -1   5     1970.68     2121.57     14.49 o 
   2  -1   5       70.63       82.29      0.93 o 
   3  -1   5       50.31       47.84      0.70 o 
   4  -1   5      203.92      206.71      1.93 o 
   5  -1   5      340.17      355.58      3.02 o 
   6  -1   5        2.63        2.51      0.41 o 
   7  -1   5        6.22        7.82      0.49 o 
   8  -1   5        0.16        0.01      0.29 o 
  -9   0   5        0.18        0.56      0.30 o 
  -8   0   5       14.08       15.23      0.63 o 
  -7   0   5       47.82       47.88      1.02 o 
  -6   0   5        4.36        3.87      0.25 o 
  -5   0   5        6.77        7.35      0.29 o 
  -4   0   5        1.15        0.49      0.11 o 
  -3   0   5      118.38      116.83      1.12 o 
  -2   0   5        9.05        8.16      0.46 o 
  -1   0   5      138.08      140.43      1.62 o 
   0   0   5      180.79      190.95      2.37 o 
   1   0   5      184.94      219.13      2.45 o 
   2   0   5      145.34      148.26      1.44 o 
   3   0   5        8.91        6.39      0.27 o 
   4   0   5      370.24      374.01      3.55 o 
   5   0   5       63.66       67.08      0.98 o 
   6   0   5        7.19        8.14      0.66 o 
   7   0   5        3.35        3.65      0.60 o 
  -9   1   5        4.82        5.18      0.63 o 
  -8   1   5        6.02        5.29      0.47 o 
  -7   1   5        0.61        0.49      0.24 o 
  -6   1   5        4.63        5.55      0.28 o 
  -5   1   5        0.24        0.15      0.11 o 
  -4   1   5       69.68       78.98      0.88 o 
  -3   1   5       35.78       30.19      0.64 o 
  -2   1   5       25.77       18.95      0.50 o 
  -1   1   5       17.54       16.37      0.32 o 
   0   1   5      769.99      815.07      5.87 o 
   1   1   5       60.37       63.15      0.80 o 
   2   1   5       10.25       11.15      0.34 o 
   3   1   5       17.20       16.80      0.54 o 
   4   1   5      564.18      574.87      4.54 o 
   5   1   5       20.52       22.28      0.72 o 
   6   1   5        0.01       -0.08      0.29 o 
   7   1   5        5.73        9.01      0.75 o 
 -10   2   5        3.11        3.06      0.56 o 
  -9   2   5       16.12       15.63      0.91 o 
  -8   2   5        0.21        0.09      0.25 o 
  -7   2   5        0.16       -0.29      0.19 o 
  -6   2   5        2.30        2.59      0.21 o 
  -5   2   5        1.73        2.36      0.18 o 
  -4   2   5        1.00        1.23      0.20 o 
  -3   2   5       10.49       16.33      0.50 o 
  -2   2   5        4.01        5.01      0.31 o 
  -1   2   5        8.30        6.05      0.23 o 
   0   2   5       37.23       39.20      0.61 o 
   1   2   5       43.18       40.82      0.73 o 
   2   2   5        3.86        3.99      0.24 o 
   3   2   5      339.37      340.75      3.48 o 
   4   2   5       81.58       83.68      1.40 o 
   5   2   5        0.90        0.80      0.36 o 
   6   2   5        1.60        0.91      0.39 o 
 -10   3   5        9.78       12.27      0.97 o 
  -9   3   5        8.06        8.58      0.77 o 
  -8   3   5        1.86        1.33      0.59 o 
  -7   3   5       17.98       16.60      0.82 o 
  -6   3   5        1.02        1.74      0.24 o 
  -5   3   5        7.81        7.68      0.43 o 
  -4   3   5       28.78       25.75      0.66 o 
  -3   3   5       33.52       32.05      0.75 o 
  -2   3   5       19.14       18.52      0.38 o 
  -1   3   5        0.57        1.10      0.15 o 
   0   3   5       31.94       32.40      0.59 o 
   1   3   5       16.98       15.63      0.49 o 
   2   3   5       30.29       31.88      0.79 o 
   3   3   5       51.49       53.19      1.09 o 
   4   3   5       21.81       20.11      1.05 o 
   5   3   5        1.11        0.71      0.39 o 
  -9   4   5        0.00       -0.21      0.27 o 
  -8   4   5       29.95       28.12      1.31 o 
  -7   4   5       21.67       17.33      0.63 o 
  -6   4   5        0.74        1.57      0.25 o 
  -5   4   5        5.11        4.86      0.36 o 
  -4   4   5      140.92      140.21      1.87 o 
  -3   4   5       36.49       34.85      0.96 o 
  -2   4   5        0.82        0.59      0.14 o 
  -1   4   5        0.31        0.55      0.19 o 
   0   4   5        0.21        0.34      0.17 o 
   1   4   5       18.59       17.50      0.59 o 
   2   4   5       40.30       38.40      0.92 o 
   3   4   5        0.25        0.36      0.23 o 
   4   4   5        0.06        0.35      0.23 o 
  -9   5   5        0.15        0.65      0.33 o 
  -8   5   5        4.22        3.21      0.65 o 
  -7   5   5        6.42        4.11      0.39 o 
  -6   5   5        9.92       10.89      0.53 o 
  -5   5   5       81.56       72.01      1.31 o 
  -4   5   5      166.55      151.39      2.04 o 
  -3   5   5      177.14      157.19      2.07 o 
  -2   5   5        9.28        7.26      0.56 o 
  -1   5   5       47.45       45.26      0.94 o 
   0   5   5       58.36       56.21      1.10 o 
   1   5   5       26.47       24.85      0.98 o 
   2   5   5        0.83        1.12      0.26 o 
   3   5   5        0.03        0.30      0.25 o 
  -8   6   5        2.92        3.53      0.56 o 
  -7   6   5       31.17       29.19      1.70 o 
  -6   6   5       23.23       21.83      0.75 o 
  -5   6   5        0.04        0.24      0.21 o 
  -4   6   5       21.68       24.14      0.77 o 
  -3   6   5        0.55        0.61      0.31 o 
  -2   6   5        0.28        0.49      0.29 o 
  -1   6   5       12.87       11.53      0.76 o 
   0   6   5       83.68       86.11      2.05 o 
   1   6   5       19.17       20.60      0.75 o 
   2   6   5        2.64        2.80      0.51 o 
  -7   7   5        1.70        0.76      0.29 o 
  -6   7   5       14.04       12.11      0.63 o 
  -5   7   5       12.86       13.59      0.66 o 
  -4   7   5       19.72       21.03      0.99 o 
  -3   7   5        0.33       -0.05      0.30 o 
  -2   7   5        0.04       -0.28      0.29 o 
  -1   7   5        3.67        5.19      0.64 o 
   0   7   5       16.63       19.41      1.25 o 
  -5   8   5        4.32        4.38      0.59 o 
  -4   8   5        0.16        0.27      0.33 o 
   1 -10   6        1.55        1.41      0.37 o 
   2 -10   6        5.39        4.43      0.55 o 
   3 -10   6        1.11        1.16      0.34 o 
   4 -10   6        0.14        0.22      0.22 o 
   5 -10   6        0.55        0.98      0.26 o 
  -2  -9   6        3.96        3.72      0.53 o 
  -1  -9   6       28.14       31.01      1.17 o 
   0  -9   6       14.35       11.96      0.74 o 
   1  -9   6        1.64        1.24      0.32 o 
   2  -9   6       22.34       20.34      0.70 o 
   3  -9   6       56.58       51.50      1.14 o 
   4  -9   6       24.04       18.94      0.71 o 
   5  -9   6        0.50        0.88      0.30 o 
   6  -9   6        2.93        3.11      0.48 o 
   7  -9   6        0.40        0.10      0.25 o 
  -3  -8   6        1.84        2.52      0.46 o 
  -2  -8   6        2.62        1.80      0.40 o 
  -1  -8   6        1.76        1.48      0.43 o 
   0  -8   6       10.93       11.40      2.47 o 
   1  -8   6       21.43       18.19      0.88 o 
   2  -8   6       11.43       15.71      0.59 o 
   3  -8   6       37.08       34.04      0.87 o 
   4  -8   6        3.14        2.22      0.30 o 
   5  -8   6        0.01       -0.01      0.18 o 
   6  -8   6       43.11       39.83      1.28 o 
   7  -8   6       28.92       27.68      1.10 o 
   8  -8   6       10.78       12.03      0.82 o 
  -4  -7   6        1.32        1.25      0.36 o 
  -3  -7   6        0.93        0.52      0.28 o 
  -2  -7   6        9.29        8.41      0.63 o 
  -1  -7   6        9.00        9.03      0.54 o 
   0  -7   6        0.04        0.02      0.14 o 
   1  -7   6        0.43        1.53      0.23 o 
   2  -7   6        5.38        6.01      0.48 o 
   3  -7   6        4.12        3.89      0.33 o 
   4  -7   6       64.94       65.77      1.17 o 
   5  -7   6        5.35        5.30      0.56 o 
   6  -7   6        0.05        0.51      0.37 o 
   7  -7   6        2.83        2.40      0.75 o 
   8  -7   6        3.37        3.24      0.65 o 
  -6  -6   6       12.55       13.18      1.37 o 
  -5  -6   6       11.47       11.79      0.61 o 
  -4  -6   6        0.35        0.52      0.20 o 
  -3  -6   6       96.15       96.82      2.45 o 
  -2  -6   6       38.54       40.95      0.87 o 
  -1  -6   6        2.47        2.16      0.25 o 
   0  -6   6        0.00       -0.04      0.13 o 
   1  -6   6        7.69        7.95      0.42 o 
   2  -6   6        1.19        1.10      0.21 o 
   3  -6   6        0.30        0.38      0.17 o 
   4  -6   6        0.01       -0.04      0.15 o 
   5  -6   6        0.68        0.73      0.19 o 
   6  -6   6        4.91        4.54      0.49 o 
   7  -6   6        1.37        1.80      0.36 o 
   8  -6   6        6.51        8.71      0.69 o 
  -6  -5   6        2.51        2.21      0.32 o 
  -5  -5   6       13.07       11.78      0.53 o 
  -4  -5   6       33.91       35.48      0.72 o 
  -3  -5   6       32.96       31.84      0.64 o 
  -2  -5   6        2.45        1.59      0.18 o 
  -1  -5   6       19.19       15.94      0.38 o 
   0  -5   6      146.98      157.06      2.28 o 
   1  -5   6        0.01       -0.11      0.15 o 
   2  -5   6       23.03       25.11      0.63 o 
   3  -5   6        0.74        0.38      0.11 o 
   4  -5   6        5.66        5.21      0.26 o 
   5  -5   6        4.27        5.28      0.28 o 
   6  -5   6        0.02       -0.03      0.17 o 
   7  -5   6        0.32        0.06      0.20 o 
   8  -5   6        2.38        3.05      0.37 o 
  -7  -4   6        0.81        1.01      0.33 o 
  -6  -4   6        0.79        0.84      0.28 o 
  -5  -4   6       70.05       71.00      1.06 o 
  -4  -4   6       22.96       20.47      0.61 o 
  -3  -4   6      111.45      105.17      1.22 o 
  -2  -4   6       43.06       42.56      0.75 o 
  -1  -4   6       26.76       22.56      0.42 o 
   0  -4   6        4.93        8.18      0.35 o 
   1  -4   6      181.19      193.08      2.10 o 
   2  -4   6       57.58       55.03      1.07 o 
   3  -4   6        5.63        4.07      0.21 o 
   4  -4   6        0.04        0.23      0.13 o 
   5  -4   6       28.70       29.09      0.67 o 
   6  -4   6       16.65       16.30      0.60 o 
   7  -4   6        2.43        2.35      0.32 o 
   8  -4   6        9.95       10.52      0.78 o 
  -8  -3   6        0.10       -0.34      0.23 o 
  -7  -3   6        0.03       -0.23      0.34 o 
  -6  -3   6       82.24       82.93      1.18 o 
  -5  -3   6        4.22        4.23      0.29 o 
  -4  -3   6       53.83       57.27      0.85 o 
  -3  -3   6       37.45       36.58      0.62 o 
  -2  -3   6       81.83       88.71      1.00 o 
  -1  -3   6        5.83        8.05      0.25 o 
   0  -3   6      134.25      146.29      1.39 o 
   1  -3   6       96.39       98.38      0.99 o 
   2  -3   6       16.06       15.12      0.35 o 
   3  -3   6        3.02        4.89      0.23 o 
   4  -3   6        1.19        1.39      0.16 o 
   5  -3   6       22.03       20.03      0.48 o 
   6  -3   6        0.14        0.51      0.20 o 
   7  -3   6        0.44        0.52      0.25 o 
   8  -3   6        1.80        3.01      0.38 o 
  -8  -2   6        1.50        1.67      0.31 o 
  -7  -2   6        0.34        0.41      0.21 o 
  -6  -2   6        4.41        4.39      0.34 o 
  -5  -2   6        5.23        5.02      0.29 o 
  -4  -2   6       26.23       26.37      0.67 o 
  -3  -2   6       54.95       62.31      0.81 o 
  -2  -2   6       44.37       42.24      0.61 o 
  -1  -2   6      389.19      405.84      4.20 o 
   0  -2   6     1024.52     1110.02     12.84 o 
   1  -2   6        7.04       12.13      0.58 o 
   2  -2   6      108.91      117.11      1.20 o 
   3  -2   6       80.94       90.48      1.06 o 
   4  -2   6       68.46       71.79      1.09 o 
   5  -2   6        0.06        0.17      0.13 o 
   6  -2   6        0.12        0.19      0.18 o 
   7  -2   6        3.48        3.16      0.36 o 
   8  -2   6        0.42       -0.24      0.31 o 
  -9  -1   6        0.06        0.65      0.29 o 
  -8  -1   6        0.12        0.35      0.23 o 
  -7  -1   6       13.01       14.15      0.47 o 
  -6  -1   6        0.70        1.27      0.20 o 
  -5  -1   6        2.26        2.84      0.23 o 
  -4  -1   6        4.05        4.14      0.23 o 
  -3  -1   6       24.49       26.42      0.50 o 
  -2  -1   6      261.63      314.88      2.60 o 
  -1  -1   6       17.43       10.55      0.45 o 
   0  -1   6       33.79       36.67      0.54 o 
   1  -1   6      629.63      661.20      4.87 o 
   2  -1   6       12.74       11.78      0.36 o 
   3  -1   6       36.11       32.04      0.59 o 
   4  -1   6        4.15        5.23      0.29 o 
   5  -1   6        1.00        0.99      0.19 o 
   6  -1   6        9.77        9.03      0.50 o 
   7  -1   6        7.50        8.20      0.70 o 
  -9   0   6        1.91        2.54      0.51 o 
  -8   0   6        0.00        0.07      0.30 o 
  -7   0   6        1.02        1.26      0.21 o 
  -6   0   6       13.53       14.35      0.61 o 
  -5   0   6       11.51       12.26      0.36 o 
  -4   0   6       37.84       46.61      0.65 o 
  -3   0   6        2.55        1.47      0.12 o 
  -2   0   6        0.36        0.37      0.15 o 
  -1   0   6      175.62      177.00      1.56 o 
   0   0   6      169.77      169.67      1.54 o 
   1   0   6        6.96        7.43      0.28 o 
   2   0   6       11.08       13.03      0.37 o 
   3   0   6        5.94        4.41      0.26 o 
   4   0   6      211.23      211.08      2.08 o 
   5   0   6       10.78        9.93      0.40 o 
   6   0   6        7.01        6.22      0.69 o 
   7   0   6        0.12        0.07      0.64 o 
  -9   1   6       10.57       12.39      0.89 o 
  -8   1   6       14.00       14.17      0.85 o 
  -7   1   6       51.88       51.32      1.03 o 
  -6   1   6        0.19        0.29      0.19 o 
  -5   1   6       37.24       36.04      0.59 o 
  -4   1   6       32.31       32.83      0.74 o 
  -3   1   6        2.18        1.34      0.22 o 
  -2   1   6       31.43       32.57      1.53 o 
  -1   1   6       13.02       13.49      0.32 o 
   0   1   6       13.54       14.93      0.38 o 
   1   1   6        1.06        1.54      0.41 o 
   2   1   6       14.05       13.45      0.40 o 
   3   1   6       25.07       23.08      0.55 o 
   4   1   6        4.92        4.83      0.39 o 
   5   1   6        2.00        1.22      0.38 o 
   6   1   6        1.27        1.13      0.40 o 
  -9   2   6       30.98       34.82      1.35 o 
  -8   2   6        9.70       11.71      0.88 o 
  -7   2   6       13.38       12.43      0.65 o 
  -6   2   6       11.43       11.31      0.49 o 
  -5   2   6        0.02        0.16      0.16 o 
  -4   2   6       41.01       42.34      1.02 o 
  -3   2   6       19.15       18.27      0.58 o 
  -2   2   6        0.15        0.01      0.16 o 
  -1   2   6        2.34        3.22      0.20 o 
   0   2   6       37.19       34.84      0.89 o 
   1   2   6        8.21        8.02      0.32 o 
   2   2   6        7.14        8.73      0.36 o 
   3   2   6       50.32       51.74      1.06 o 
   4   2   6        2.09        2.57      0.39 o 
   5   2   6        3.59        4.13      0.55 o 
  -9   3   6       21.27       24.57      1.16 o 
  -8   3   6        1.40        0.89      0.38 o 
  -7   3   6       17.95       13.89      0.57 o 
  -6   3   6        9.65        9.77      0.47 o 
  -5   3   6       30.31       30.44      0.79 o 
  -4   3   6        7.94        6.56      1.15 o 
  -3   3   6      102.79       96.85      2.55 o 
  -2   3   6       21.95       21.61      0.65 o 
  -1   3   6        2.63        3.27      0.22 o 
   0   3   6        0.76        0.91      0.17 o 
   1   3   6        0.65        1.15      0.24 o 
   2   3   6       72.58       72.58      1.70 o 
   3   3   6        5.47        5.24      0.42 o 
   4   3   6        1.30        1.53      0.30 o 
   5   3   6        2.34        4.09      0.57 o 
  -9   4   6        3.72        6.00      0.71 o 
  -8   4   6       12.05       10.30      0.82 o 
  -7   4   6        2.08        1.73      0.29 o 
  -6   4   6       43.31       43.97      1.01 o 
  -5   4   6        0.06        0.04      0.18 o 
  -4   4   6       95.42       84.09      1.42 o 
  -3   4   6        4.48        3.88      0.38 o 
  -2   4   6        0.80        0.30      0.22 o 
  -1   4   6        1.97        2.41      0.31 o 
   0   4   6        0.58        0.32      0.18 o 
   1   4   6        6.22        6.73      0.43 o 
   2   4   6        0.03        0.34      0.26 o 
   3   4   6       15.35       17.09      0.69 o 
  -9   5   6        4.78        3.53      0.57 o 
  -8   5   6        2.22        2.63      0.51 o 
  -7   5   6        2.58        2.86      0.38 o 
  -6   5   6       12.79        8.60      0.52 o 
  -5   5   6        0.18        0.03      0.21 o 
  -4   5   6       11.59       10.10      0.54 o 
  -3   5   6        0.91        0.55      0.27 o 
  -2   5   6        1.92        2.41      0.42 o 
  -1   5   6       20.35       19.02      0.90 o 
   0   5   6       12.36       12.67      0.77 o 
   1   5   6       10.83       11.19      0.90 o 
   2   5   6        0.09       -0.29      0.19 o 
  -8   6   6        2.38        1.52      0.42 o 
  -7   6   6        4.28        6.84      0.52 o 
  -6   6   6       22.37       18.13      1.24 o 
  -5   6   6        1.24        1.88      0.33 o 
  -4   6   6       10.20        9.05      0.57 o 
  -3   6   6       58.90       54.69      3.07 o 
  -2   6   6       41.25       37.38      1.32 o 
  -1   6   6        3.05        2.62      0.47 o 
   0   6   6        9.50       10.66      0.81 o 
   1   6   6       18.85       22.37      1.85 o 
  -6   7   6        3.06        5.24      0.49 o 
  -5   7   6        2.55        2.07      0.56 o 
  -4   7   6        1.83        0.97      0.38 o 
  -3   7   6        6.31        5.72      0.80 o 
  -2   7   6        0.31        0.30      0.34 o 
   1 -10   7        4.15        3.94      0.72 o 
   2 -10   7        1.88        1.90      0.40 o 
   3 -10   7        0.02       -0.26      0.17 o 
   4 -10   7        0.10        0.40      0.35 o 
   5 -10   7       12.20       12.77      0.78 o 
  -2  -9   7        3.44        5.73      0.76 o 
  -1  -9   7        1.57        1.77      0.39 o 
   0  -9   7        7.29       10.23      0.71 o 
   1  -9   7        2.55        4.54      1.31 o 
   2  -9   7        3.00        3.23      0.37 o 
   3  -9   7        8.63        7.35      0.49 o 
   4  -9   7        8.37        7.93      1.01 o 
   5  -9   7        9.10       10.72      0.57 o 
   6  -9   7        0.01        0.24      0.26 o 
  -3  -8   7        0.87        1.89      0.42 o 
  -2  -8   7        1.08        0.93      0.33 o 
  -1  -8   7        1.19        1.01      0.31 o 
   0  -8   7        0.05        0.70      0.22 o 
   1  -8   7       22.10       15.86      0.60 o 
   2  -8   7       11.30        9.26      0.50 o 
   3  -8   7        7.65        5.63      0.45 o 
   4  -8   7       32.86       27.33      1.44 o 
   5  -8   7       72.28       67.27      1.29 o 
   6  -8   7        0.02       -0.13      0.22 o 
   7  -8   7        3.84        3.49      0.50 o 
  -4  -7   7        1.87        2.38      0.43 o 
  -3  -7   7       14.32       13.66      0.73 o 
  -2  -7   7        0.06        0.13      0.24 o 
  -1  -7   7        9.91        8.79      0.77 o 
   0  -7   7       15.12       13.76      0.54 o 
   1  -7   7       13.22       10.83      0.48 o 
   2  -7   7        0.57        0.57      0.19 o 
   3  -7   7       31.31       31.13      0.96 o 
   4  -7   7      113.50      108.01      1.63 o 
   5  -7   7        2.54        2.66      0.31 o 
   6  -7   7        2.28        1.68      0.40 o 
   7  -7   7       23.85       24.67      1.05 o 
   8  -7   7       48.37       50.30      1.57 o 
  -5  -6   7        7.41        7.42      0.95 o 
  -4  -6   7        2.02        3.01      0.42 o 
  -3  -6   7       49.63       47.78      1.00 o 
  -2  -6   7      157.99      155.39      1.98 o 
  -1  -6   7      110.56       96.09      1.89 o 
   0  -6   7        1.65        1.09      0.21 o 
   1  -6   7        0.37        0.62      0.18 o 
   2  -6   7      134.30      130.94      2.32 o 
   3  -6   7        2.04        1.85      0.26 o 
   4  -6   7      122.24      125.08      1.72 o 
   5  -6   7        2.15        1.98      0.27 o 
   6  -6   7        0.69        0.65      0.32 o 
   7  -6   7       28.10       27.49      2.16 o 
   8  -6   7        7.39        5.90      0.62 o 
  -6  -5   7       29.48       30.89      0.88 o 
  -5  -5   7       84.04       89.98      1.49 o 
  -4  -5   7       62.67       61.34      0.98 o 
  -3  -5   7        0.07        0.02      0.14 o 
  -2  -5   7       14.35       12.52      0.82 o 
  -1  -5   7        0.47        0.53      0.17 o 
   0  -5   7        0.43        0.59      0.17 o 
   1  -5   7      102.80      102.80      1.78 o 
   2  -5   7      887.84      886.72      7.62 o 
   3  -5   7        2.28        4.14      0.36 o 
   4  -5   7       12.13       12.41      0.54 o 
   5  -5   7       36.15       34.35      0.80 o 
   6  -5   7       33.35       36.16      1.16 o 
   7  -5   7       22.61       21.80      2.19 o 
   8  -5   7        0.85        0.73      0.32 o 
  -7  -4   7        1.37        1.33      0.33 o 
  -6  -4   7        8.77        9.75      0.45 o 
  -5  -4   7       82.12       80.88      1.17 o 
  -4  -4   7       19.39       20.24      0.53 o 
  -3  -4   7        0.19        0.42      0.14 o 
  -2  -4   7        0.73        1.62      0.17 o 
  -1  -4   7       72.26       71.36      0.86 o 
   0  -4   7       27.08       21.83      0.57 o 
   1  -4   7       96.51       94.62      1.32 o 
   2  -4   7       86.77       85.38      0.96 o 
   3  -4   7       11.43        9.52      0.31 o 
   4  -4   7        1.28        1.22      0.17 o 
   5  -4   7       82.71       74.04      1.26 o 
   6  -4   7       13.49       14.73      0.58 o 
   7  -4   7        0.05       -0.01      0.18 o 
   8  -4   7        0.98        1.18      0.29 o 
  -8  -3   7        0.06        0.05      0.44 o 
  -7  -3   7        0.08        0.02      0.17 o 
  -6  -3   7       88.92       92.79      1.51 o 
  -5  -3   7        1.47        1.40      0.23 o 
  -4  -3   7        0.60        1.01      0.16 o 
  -3  -3   7        0.12        0.12      0.10 o 
  -2  -3   7      103.45      115.69      1.40 o 
  -1  -3   7        6.39        5.47      0.23 o 
   0  -3   7       24.15       22.19      0.42 o 
   1  -3   7      377.37      368.68      2.94 o 
   2  -3   7       40.58       39.29      0.62 o 
   3  -3   7        9.66        9.03      0.37 o 
   4  -3   7       22.20       21.61      0.50 o 
   5  -3   7      149.00      138.14      3.12 o 
   6  -3   7        6.14        6.33      0.44 o 
   7  -3   7       13.73       13.80      0.62 o 
   8  -3   7        1.24        1.46      0.32 o 
  -8  -2   7        3.50        4.30      0.43 o 
  -7  -2   7        0.00        0.08      0.21 o 
  -6  -2   7       15.15       15.85      0.50 o 
  -5  -2   7       61.17       63.40      0.94 o 
  -4  -2   7       44.84       47.46      0.74 o 
  -3  -2   7       25.61       26.82      0.52 o 
  -2  -2   7        1.46        3.02      0.19 o 
  -1  -2   7      151.04      166.07      1.55 o 
   0  -2   7      212.29      222.99      2.07 o 
   1  -2   7      116.67      134.74      1.35 o 
   2  -2   7        0.23        0.78      0.14 o 
   3  -2   7        1.03        1.11      0.17 o 
   4  -2   7       57.31       52.48      0.89 o 
   5  -2   7       16.08       17.58      0.66 o 
   6  -2   7        0.11        0.82      0.33 o 
   7  -2   7        0.03        0.12      0.22 o 
  -9  -1   7        0.40        0.03      0.34 o 
  -8  -1   7       10.23       11.71      0.83 o 
  -7  -1   7       19.12       19.95      0.68 o 
  -6  -1   7        2.83        3.59      0.27 o 
  -5  -1   7       14.10       14.31      0.42 o 
  -4  -1   7       14.30       12.57      0.36 o 
  -3  -1   7       64.48       62.99      1.15 o 
  -2  -1   7       69.72       75.82      0.89 o 
  -1  -1   7       37.64       41.31      0.71 o 
   0  -1   7      422.33      490.96      3.77 o 
   1  -1   7      303.99      349.19      5.25 o 
   2  -1   7       59.15       58.53      0.83 o 
   3  -1   7      213.59      216.65      2.07 o 
   4  -1   7      296.89      307.14      2.77 o 
   5  -1   7       19.50       18.31      0.80 o 
   6  -1   7       14.48       17.67      0.80 o 
   7  -1   7        0.34        0.16      0.31 o 
  -9   0   7        1.90        2.17      0.57 o 
  -8   0   7       16.71       17.05      0.94 o 
  -7   0   7       15.71       14.90      0.59 o 
  -6   0   7       34.25       32.27      0.82 o 
  -5   0   7        8.37        6.99      0.41 o 
  -4   0   7        5.38        6.81      0.24 o 
  -3   0   7       11.07        8.26      0.41 o 
  -2   0   7        2.77        2.86      0.27 o 
  -1   0   7       42.83       44.08      0.62 o 
   0   0   7      151.11      164.51      2.09 o 
   1   0   7        0.49        0.45      0.14 o 
   2   0   7        1.66        1.57      0.19 o 
   3   0   7       46.39       44.61      0.78 o 
   4   0   7       99.62      102.65      1.32 o 
   5   0   7        0.12        0.16      0.30 o 
   6   0   7       12.95       14.80      1.76 o 
  -9   1   7       16.74       20.98      1.10 o 
  -8   1   7        3.47        3.62      1.05 o 
  -7   1   7       12.36       12.51      0.56 o 
  -6   1   7      159.01      151.24      2.01 o 
  -5   1   7      123.59      116.58      1.66 o 
  -4   1   7      201.52      198.65      2.33 o 
  -3   1   7       98.72       94.87      2.17 o 
  -2   1   7      744.56      747.59      6.62 o 
  -1   1   7      135.15      125.01      1.28 o 
   0   1   7       13.44       13.95      0.39 o 
   1   1   7        8.48        7.76      0.33 o 
   2   1   7       34.83       33.07      0.66 o 
   3   1   7       71.03       73.50      1.07 o 
   4   1   7        4.16        3.77      0.37 o 
   5   1   7        0.05       -0.32      0.63 o 
   6   1   7        0.15        0.52      0.35 o 
  -9   2   7       12.73       14.02      0.97 o 
  -8   2   7       13.08       13.05      0.87 o 
  -7   2   7        2.04        2.50      0.33 o 
  -6   2   7       32.61       39.54      1.03 o 
  -5   2   7       13.47       13.56      0.56 o 
  -4   2   7       49.00       44.42      0.97 o 
  -3   2   7       36.36       38.51      0.91 o 
  -2   2   7      298.81      296.48      3.17 o 
  -1   2   7        0.38        0.06      0.13 o 
   0   2   7       12.68       11.60      0.39 o 
   1   2   7       92.45       90.07      1.19 o 
   2   2   7      135.37      134.62      1.83 o 
   3   2   7       19.54       18.72      0.67 o 
   4   2   7       13.06       12.98      0.60 o 
   5   2   7        0.20        0.09      0.66 o 
  -9   3   7        0.01       -0.23      0.46 o 
  -8   3   7       12.87       10.89      0.83 o 
  -7   3   7       11.11        8.57      0.51 o 
  -6   3   7        1.85        1.16      0.27 o 
  -5   3   7        2.02        1.49      0.28 o 
  -4   3   7       24.74       24.23      0.94 o 
  -3   3   7      149.35      149.95      2.02 o 
  -2   3   7       14.05       13.19      0.80 o 
  -1   3   7        5.38        4.62      0.39 o 
   0   3   7        4.41        5.53      0.39 o 
   1   3   7      122.81      123.29      1.73 o 
   2   3   7        3.45        4.12      0.40 o 
   3   3   7        0.02        0.21      0.30 o 
   4   3   7        0.07        0.31      0.24 o 
  -9   4   7        1.04        1.30      0.44 o 
  -8   4   7       10.84       10.23      0.83 o 
  -7   4   7        0.88        0.36      0.24 o 
  -6   4   7        3.67        3.31      0.38 o 
  -5   4   7        6.89        7.25      0.49 o 
  -4   4   7       64.71       62.54      1.26 o 
  -3   4   7       67.69       71.12      1.75 o 
  -2   4   7        0.15       -0.10      0.22 o 
  -1   4   7        1.52        1.89      0.37 o 
   0   4   7       43.62       43.81      1.36 o 
   1   4   7       54.53       55.67      1.58 o 
   2   4   7        4.64        3.98      0.55 o 
   3   4   7        0.94        0.79      0.28 o 
  -8   5   7        2.81        1.77      0.48 o 
  -7   5   7        0.97        0.76      0.37 o 
  -6   5   7        1.01        1.44      0.32 o 
  -5   5   7       59.82       56.18      1.25 o 
  -4   5   7      136.16      127.89      1.99 o 
  -3   5   7       26.14       24.16      0.82 o 
  -2   5   7       11.18       11.45      0.88 o 
  -1   5   7       19.20       18.51      0.94 o 
   0   5   7      112.86      123.42      4.05 o 
   1   5   7        0.62        0.36      0.30 o 
  -7   6   7       10.53        8.22      0.70 o 
  -6   6   7        2.07        1.60      0.35 o 
  -5   6   7        0.20        0.44      0.29 o 
  -4   6   7        6.99        6.72      0.68 o 
  -3   6   7        1.21        1.00      0.38 o 
  -2   6   7        1.27        1.00      0.66 o 
  -1   6   7       55.98       58.35      1.75 o 
   1 -10   8        1.43        0.99      0.67 o 
   2 -10   8        0.01       -0.09      0.22 o 
   3 -10   8        0.77        1.00      0.28 o 
   4 -10   8        2.62        3.09      0.40 o 
  -1  -9   8        1.29        0.48      0.64 o 
   0  -9   8        2.02        2.25      0.40 o 
   1  -9   8        0.05       -0.15      0.18 o 
   2  -9   8        9.93        9.15      0.74 o 
   3  -9   8        0.29        0.13      0.20 o 
   4  -9   8        0.14        0.31      0.23 o 
   5  -9   8        1.46        2.08      0.42 o 
   6  -9   8        0.00        0.55      0.46 o 
  -3  -8   8        0.78        0.98      0.35 o 
  -2  -8   8        2.52        2.44      0.44 o 
  -1  -8   8        0.27       -0.08      0.24 o 
   0  -8   8        4.52        4.49      0.39 o 
   1  -8   8        0.17       -0.05      0.17 o 
   2  -8   8        0.88        0.83      0.23 o 
   3  -8   8        1.77        1.37      0.31 o 
   4  -8   8        3.11        3.70      0.39 o 
   5  -8   8       16.49       15.31      0.82 o 
   6  -8   8       17.17       16.39      1.31 o 
   7  -8   8        7.08        7.20      0.69 o 
  -4  -7   8       16.95       16.86      0.84 o 
  -3  -7   8       34.25       34.29      1.15 o 
  -2  -7   8       21.27       18.78      0.66 o 
  -1  -7   8        0.94        0.52      0.21 o 
   0  -7   8        7.17        5.98      0.41 o 
   1  -7   8        3.98        4.21      0.44 o 
   2  -7   8        0.16        0.29      0.18 o 
   3  -7   8        4.41        5.32      0.40 o 
   4  -7   8        5.52        5.91      0.42 o 
   5  -7   8        4.56        5.14      0.90 o 
   6  -7   8        1.61        1.14      0.56 o 
   7  -7   8        1.44        1.31      0.35 o 
  -5  -6   8        1.03        1.52      0.39 o 
  -4  -6   8        6.12        7.95      0.70 o 
  -3  -6   8       28.20       30.27      1.41 o 
  -2  -6   8       92.57       90.29      1.50 o 
  -1  -6   8      115.60      111.35      1.62 o 
   0  -6   8      241.13      236.00      2.68 o 
   1  -6   8      351.15      350.24      3.60 o 
   2  -6   8      135.53      128.54      1.79 o 
   3  -6   8      151.17      150.55      2.10 o 
   4  -6   8       11.06       11.67      0.52 o 
   5  -6   8       11.79       12.93      0.72 o 
   6  -6   8        0.40       -0.03      0.25 o 
   7  -6   8        2.22        2.75      0.46 o 
  -6  -5   8        2.46        2.93      0.44 o 
  -5  -5   8        1.63        1.12      0.28 o 
  -4  -5   8       68.39       69.93      1.25 o 
  -3  -5   8        8.31        8.62      0.45 o 
  -2  -5   8       41.57       45.21      0.96 o 
  -1  -5   8       53.99       50.52      0.97 o 
   0  -5   8        7.64        7.35      0.39 o 
   1  -5   8        4.45        4.22      0.34 o 
   2  -5   8       36.44       34.42      0.81 o 
   3  -5   8        0.45        0.26      0.19 o 
   4  -5   8       48.66       45.99      1.10 o 
   5  -5   8       81.32       85.75      3.17 o 
   6  -5   8       35.94       33.24      1.74 o 
   7  -5   8       10.40       10.04      0.74 o 
  -7  -4   8        0.50        0.64      0.24 o 
  -6  -4   8       28.25       28.66      0.72 o 
  -5  -4   8        0.81        0.35      0.20 o 
  -4  -4   8        0.08       -0.18      0.12 o 
  -3  -4   8       30.94       29.06      0.60 o 
  -2  -4   8       37.84       38.08      0.65 o 
  -1  -4   8        0.86        0.84      0.18 o 
   0  -4   8        6.19        6.92      0.37 o 
   1  -4   8       34.02       34.44      0.82 o 
   2  -4   8        2.25        2.23      0.26 o 
   3  -4   8       81.33       82.38      1.58 o 
   4  -4   8        0.03        0.06      0.12 o 
   5  -4   8        1.67        1.39      0.32 o 
   6  -4   8       14.27       15.14      0.79 o 
   7  -4   8        6.34        6.69      0.63 o 
  -7  -3   8        4.78        5.71      0.47 o 
  -6  -3   8       21.96       22.93      0.63 o 
  -5  -3   8       38.00       36.04      0.73 o 
  -4  -3   8        3.75        3.91      0.27 o 
  -3  -3   8        9.45        9.12      0.33 o 
  -2  -3   8        2.25        2.29      0.19 o 
  -1  -3   8       15.11       15.14      0.39 o 
   0  -3   8        0.07        0.15      0.12 o 
   1  -3   8       30.96       27.01      0.53 o 
   2  -3   8        9.14        8.67      0.32 o 
   3  -3   8        1.57        1.53      0.19 o 
   4  -3   8       14.51       14.33      0.55 o 
   5  -3   8        4.48        3.74      0.36 o 
   6  -3   8       20.26       18.11      0.67 o 
   7  -3   8        0.79        0.73      0.26 o 
  -8  -2   8        0.58        1.04      0.45 o 
  -7  -2   8       14.01       13.48      0.66 o 
  -6  -2   8       38.97       41.53      0.80 o 
  -5  -2   8        4.00        3.48      0.31 o 
  -4  -2   8        4.94        4.03      0.25 o 
  -3  -2   8       48.67       46.42      0.78 o 
  -2  -2   8        0.05        0.22      0.11 o 
  -1  -2   8        8.40       12.60      0.35 o 
   0  -2   8       62.16       66.34      1.07 o 
   1  -2   8        9.09        8.60      0.32 o 
   2  -2   8       30.47       31.68      0.61 o 
   3  -2   8        0.02       -0.11      0.11 o 
   4  -2   8        5.31        5.12      0.31 o 
   5  -2   8        7.60        7.93      0.48 o 
   6  -2   8       11.10       11.53      0.66 o 
   7  -2   8        0.11        0.00      0.29 o 
  -8  -1   8        0.03       -0.39      0.33 o 
  -7  -1   8       10.33       10.26      0.55 o 
  -6  -1   8       72.33       71.82      1.31 o 
  -5  -1   8        2.84        2.05      0.31 o 
  -4  -1   8        7.77        7.42      0.41 o 
  -3  -1   8       51.66       55.50      0.77 o 
  -2  -1   8      106.98      115.17      1.61 o 
  -1  -1   8        1.53        2.12      0.27 o 
   0  -1   8       34.24       36.59      0.62 o 
   1  -1   8        2.08        1.34      0.18 o 
   2  -1   8        2.94        4.18      0.27 o 
   3  -1   8        3.96        5.03      0.30 o 
   4  -1   8        0.61        0.38      0.16 o 
   5  -1   8        5.81        4.85      0.42 o 
   6  -1   8       14.21       14.20      1.76 o 
  -9   0   8        2.74        3.89      0.63 o 
  -8   0   8        8.04        7.60      0.74 o 
  -7   0   8      156.62      160.52      2.47 o 
  -6   0   8      169.86      160.54      2.15 o 
  -5   0   8       41.62       39.96      0.92 o 
  -4   0   8       66.71       60.44      1.13 o 
  -3   0   8      428.61      438.47      4.27 o 
  -2   0   8      101.76      100.56      1.48 o 
  -1   0   8        0.40        1.03      0.14 o 
   0   0   8       21.42       21.41      0.49 o 
   1   0   8        0.47        1.03      0.18 o 
   2   0   8        1.95        1.54      0.21 o 
   3   0   8        5.79        5.61      0.33 o 
   4   0   8        3.86        3.68      0.30 o 
   5   0   8        3.78        4.79      0.58 o 
   6   0   8        5.05        5.76      0.65 o 
  -9   1   8       18.92       17.60      1.05 o 
  -8   1   8       14.41       14.20      0.94 o 
  -7   1   8        0.71        0.38      0.25 o 
  -6   1   8        5.71        5.15      0.42 o 
  -5   1   8       46.65       45.37      1.01 o 
  -4   1   8       72.04       69.67      1.25 o 
  -3   1   8      354.92      352.05      3.65 o 
  -2   1   8       69.84       71.99      1.25 o 
  -1   1   8      163.63      160.40      2.05 o 
   0   1   8       85.87       82.89      1.06 o 
   1   1   8      182.28      183.15      1.87 o 
   2   1   8       30.75       33.84      0.71 o 
   3   1   8       37.22       35.10      0.99 o 
   4   1   8        0.18        0.06      0.20 o 
   5   1   8        3.79        5.04      0.90 o 
  -9   2   8        3.40        3.68      1.43 o 
  -8   2   8        1.69        1.10      0.44 o 
  -7   2   8       10.42        8.87      0.68 o 
  -6   2   8       15.51       14.22      0.83 o 
  -5   2   8       33.91       34.51      0.91 o 
  -4   2   8        3.09        3.04      0.40 o 
  -3   2   8       28.47       27.38      0.81 o 
  -2   2   8      118.02      114.16      1.72 o 
  -1   2   8      131.04      137.66      3.76 o 
   0   2   8        9.19        9.74      0.49 o 
   1   2   8        1.84        2.10      0.25 o 
   2   2   8        3.29        3.16      0.36 o 
   3   2   8        3.35        3.59      0.39 o 
   4   2   8        0.11       -0.22      0.22 o 
  -8   3   8        0.67        0.25      0.34 o 
  -7   3   8        2.62        3.01      0.39 o 
  -6   3   8        2.57        2.52      0.36 o 
  -5   3   8        4.49        4.62      0.43 o 
  -4   3   8       43.72       42.71      1.05 o 
  -3   3   8        6.89        7.26      0.50 o 
  -2   3   8        3.39        3.23      0.38 o 
  -1   3   8        3.63        3.98      0.39 o 
   0   3   8        0.66        0.70      0.33 o 
   1   3   8        0.70        0.19      0.34 o 
   2   3   8       10.13       10.06      0.75 o 
   3   3   8       36.96       40.79      1.41 o 
  -8   4   8        4.94        4.70      0.67 o 
  -7   4   8        1.78        2.36      0.42 o 
  -6   4   8        0.61        0.77      0.27 o 
  -5   4   8        0.04       -0.13      0.22 o 
  -4   4   8        0.69        0.98      0.29 o 
  -3   4   8        0.67        0.36      0.27 o 
  -2   4   8        1.99        2.22      0.36 o 
  -1   4   8        0.06       -0.33      0.22 o 
   0   4   8        2.25        1.65      0.90 o 
   1   4   8        5.60        5.94      0.65 o 
   2   4   8       14.05       16.14      2.26 o 
  -7   5   8        0.71        0.81      0.30 o 
  -6   5   8       17.95       18.48      0.78 o 
  -5   5   8        0.24        0.24      0.45 o 
  -4   5   8        0.65        0.23      0.27 o 
  -3   5   8        4.26        4.08      0.55 o 
  -2   5   8        5.86        4.92      0.61 o 
  -1   5   8        0.95        0.56      0.37 o 
   0   5   8        7.97        8.37      0.78 o 
  -5   6   8        0.00        0.47      0.31 o 
  -4   6   8        0.02       -0.40      0.42 o 
  -3   6   8        4.45        3.15      0.54 o 
  -1  -9   9        3.42        3.96      0.52 o 
   0  -9   9       16.20       15.86      0.83 o 
   1  -9   9        0.22       -0.16      0.18 o 
   2  -9   9        0.65        0.59      0.25 o 
   3  -9   9       12.23       14.88      0.66 o 
   4  -9   9        3.48        4.01      0.42 o 
   5  -9   9        0.61        0.59      0.29 o 
  -3  -8   9        0.02        0.10      0.26 o 
  -2  -8   9        0.45        0.75      0.32 o 
  -1  -8   9       23.78       21.08      0.74 o 
   0  -8   9        0.07        0.03      0.17 o 
   1  -8   9        5.04        4.42      0.41 o 
   2  -8   9        1.22        1.10      0.30 o 
   3  -8   9       22.32       23.74      1.14 o 
   4  -8   9        0.13       -0.18      0.18 o 
   5  -8   9        0.01        0.00      0.23 o 
   6  -8   9        0.70        0.61      0.33 o 
  -4  -7   9        6.78        6.53      0.62 o 
  -3  -7   9       32.89       33.75      1.56 o 
  -2  -7   9        0.99        0.79      0.30 o 
  -1  -7   9        2.12        2.99      0.34 o 
   0  -7   9       77.60       68.90      1.30 o 
   1  -7   9       12.55       12.16      0.55 o 
   2  -7   9       36.10       34.84      0.91 o 
   3  -7   9       15.33       14.28      0.60 o 
   4  -7   9        2.00        1.83      0.30 o 
   5  -7   9        2.65        2.41      0.52 o 
   6  -7   9        2.42        3.20      0.49 o 
  -5  -6   9       15.69       19.23      0.90 o 
  -4  -6   9       12.99       12.88      0.59 o 
  -3  -6   9       32.54       31.55      0.86 o 
  -2  -6   9      157.39      142.86      1.97 o 
  -1  -6   9        3.65        3.05      0.34 o 
   0  -6   9       14.77       13.40      0.55 o 
   1  -6   9        0.60        0.76      0.23 o 
   2  -6   9       90.01       84.76      4.26 o 
   3  -6   9      134.31      137.46      1.92 o 
   4  -6   9       41.25       45.30      1.02 o 
   5  -6   9        9.22        8.68      0.67 o 
   6  -6   9        0.68        0.90      0.51 o 
   7  -6   9        4.15        3.37      0.73 o 
  -6  -5   9        0.91        0.39      0.29 o 
  -5  -5   9        1.99        1.80      0.38 o 
  -4  -5   9        4.54        5.77      0.71 o 
  -3  -5   9       20.64       19.10      0.63 o 
  -2  -5   9       86.55       78.26      1.30 o 
  -1  -5   9       26.54       26.90      0.73 o 
   0  -5   9       40.39       36.42      0.85 o 
   1  -5   9      773.11      787.97      6.99 o 
   2  -5   9      416.95      420.74      4.15 o 
   3  -5   9       20.24       19.78      0.65 o 
   4  -5   9       83.69       82.69      1.56 o 
   5  -5   9      131.59      131.95      3.84 o 
   6  -5   9        7.00        7.56      0.65 o 
   7  -5   9        0.06        0.24      0.29 o 
  -7  -4   9        0.14        0.17      0.34 o 
  -6  -4   9        0.14        0.40      0.39 o 
  -5  -4   9        2.97        2.77      0.40 o 
  -4  -4   9        2.37        2.68      0.35 o 
  -3  -4   9        7.79        6.36      0.39 o 
  -2  -4   9        0.17        0.33      0.17 o 
  -1  -4   9       17.03       17.29      0.57 o 
   0  -4   9        5.99        5.54      0.36 o 
   1  -4   9      287.90      280.80      2.97 o 
   2  -4   9       11.77       10.23      0.47 o 
   3  -4   9        0.36        0.20      0.16 o 
   4  -4   9       48.74       42.75      0.94 o 
   5  -4   9      140.87      140.11      2.52 o 
   6  -4   9        7.90        8.90      0.68 o 
   7  -4   9       14.75       15.97      0.87 o 
  -7  -3   9        0.44        0.49      0.28 o 
  -6  -3   9       21.25       22.01      0.77 o 
  -5  -3   9        8.55        8.71      0.40 o 
  -4  -3   9       15.99       16.03      0.54 o 
  -3  -3   9        1.23        1.00      0.17 o 
  -2  -3   9        2.53        1.60      0.19 o 
  -1  -3   9       30.85       28.49      0.56 o 
   0  -3   9       60.86       65.26      1.48 o 
   1  -3   9       13.50       11.12      0.38 o 
   2  -3   9        0.19        0.17      0.26 o 
   3  -3   9        1.70        2.09      0.22 o 
   4  -3   9       75.38       65.89      1.02 o 
   5  -3   9        4.67        4.72      0.40 o 
   6  -3   9        0.82        0.32      0.30 o 
  -8  -2   9       18.26       21.71      1.11 o 
  -7  -2   9        1.13        0.72      0.33 o 
  -6  -2   9        0.23        0.13      0.23 o 
  -5  -2   9        8.13        7.98      0.48 o 
  -4  -2   9        1.54        2.13      0.29 o 
  -3  -2   9        7.64        7.75      0.32 o 
  -2  -2   9        6.16        5.54      0.42 o 
  -1  -2   9       33.10       29.99      0.58 o 
   0  -2   9        0.15        0.52      0.15 o 
   1  -2   9       55.13       58.14      1.07 o 
   2  -2   9        2.86        2.33      0.23 o 
   3  -2   9        0.04        0.17      0.15 o 
   4  -2   9        1.82        1.51      0.22 o 
   5  -2   9       11.91       11.96      0.69 o 
   6  -2   9        3.97        5.28      0.47 o 
  -8  -1   9       10.13       10.76      0.87 o 
  -7  -1   9        0.57        1.17      0.31 o 
  -6  -1   9        2.02        1.89      0.35 o 
  -5  -1   9        0.23        0.12      0.20 o 
  -4  -1   9        0.51        0.56      0.22 o 
  -3  -1   9        3.54        3.20      0.33 o 
  -2  -1   9       57.59       57.39      1.09 o 
  -1  -1   9        6.50        5.08      0.26 o 
   0  -1   9        8.67        9.02      0.34 o 
   1  -1   9        1.19        0.95      0.18 o 
   2  -1   9        0.17        0.35      0.23 o 
   3  -1   9       12.51       10.84      0.43 o 
   4  -1   9       14.19       16.18      0.55 o 
   5  -1   9        0.10        0.32      0.32 o 
  -8   0   9       16.72       15.81      0.99 o 
  -7   0   9        5.71        5.45      0.47 o 
  -6   0   9       33.52       31.43      0.90 o 
  -5   0   9       14.11       15.87      0.63 o 
  -4   0   9        8.12        7.73      0.49 o 
  -3   0   9        6.34        6.81      0.52 o 
  -2   0   9       20.09       21.08      0.68 o 
  -1   0   9       11.13       11.76      0.53 o 
   0   0   9       21.77       21.33      0.68 o 
   1   0   9        0.35        0.06      0.15 o 
   2   0   9        0.00       -0.20      0.14 o 
   3   0   9        0.12        0.07      0.16 o 
   4   0   9       12.75       15.07      0.62 o 
   5   0   9       12.62       15.92      0.89 o 
  -8   1   9        7.26        7.87      0.85 o 
  -7   1   9       65.13       64.95      1.35 o 
  -6   1   9       94.09       87.83      1.55 o 
  -5   1   9      149.64      145.72      2.08 o 
  -4   1   9      136.43      132.75      1.94 o 
  -3   1   9      432.09      433.44      4.41 o 
  -2   1   9      379.89      381.99      3.98 o 
  -1   1   9        7.32        7.26      0.47 o 
   0   1   9        2.39        1.83      0.29 o 
   1   1   9       14.79       13.61      1.00 o 
   2   1   9        1.29        1.86      0.37 o 
   3   1   9       12.35       10.86      0.56 o 
   4   1   9       13.70       14.67      1.03 o 
  -8   2   9        5.66        7.09      0.78 o 
  -7   2   9        1.12        0.96      0.30 o 
  -6   2   9        3.21        3.50      0.40 o 
  -5   2   9        0.32        0.15      0.22 o 
  -4   2   9        0.04       -0.15      0.28 o 
  -3   2   9      171.91      174.83      2.35 o 
  -2   2   9       91.59       92.95      1.63 o 
  -1   2   9       26.52       25.75      0.85 o 
   0   2   9      139.64      136.69      2.01 o 
   1   2   9      283.15      278.18      4.06 o 
   2   2   9       48.67       47.83      1.46 o 
   3   2   9       22.33       24.63      1.09 o 
  -8   3   9        0.85        1.40      0.48 o 
  -7   3   9        1.51        2.09      0.56 o 
  -6   3   9        4.60        5.13      0.48 o 
  -5   3   9        0.52        0.46      0.28 o 
  -4   3   9        3.67        3.50      0.41 o 
  -3   3   9       27.06       27.96      1.80 o 
  -2   3   9        8.14        7.48      0.52 o 
  -1   3   9        5.29        5.41      0.59 o 
   0   3   9        8.58        8.81      0.75 o 
   1   3   9       16.09       17.24      1.18 o 
   2   3   9        5.49        5.26      0.66 o 
  -7   4   9        2.20        1.72      0.53 o 
  -6   4   9        4.18        4.88      0.49 o 
  -5   4   9       10.98       14.06      0.71 o 
  -4   4   9        0.27        0.06      0.33 o 
  -3   4   9        1.74        3.19      0.42 o 
  -2   4   9        0.65        0.61      0.35 o 
  -1   4   9        0.00       -0.19      0.25 o 
   0   4   9       34.96       35.73      1.84 o 
  -6   5   9        1.41        1.58      0.37 o 
  -5   5   9        0.00        0.10      0.27 o 
  -4   5   9        1.80        0.98      0.38 o 
  -3   5   9        0.40       -0.20      0.31 o 
  -2   5   9        0.02        0.10      0.33 o 
   0  -9  10        0.55       -0.05      0.21 o 
   1  -9  10        2.49        3.19      0.40 o 
   2  -9  10       25.15       28.22      0.92 o 
   3  -9  10       27.98       31.77      1.19 o 
   4  -9  10        2.12        2.64      0.38 o 
  -2  -8  10        4.57        5.88      0.59 o 
  -1  -8  10        0.33        0.35      0.24 o 
   0  -8  10        8.43        7.96      0.52 o 
   1  -8  10        8.10        7.56      0.51 o 
   2  -8  10       30.43       31.01      0.92 o 
   3  -8  10        6.31        6.48      0.49 o 
   4  -8  10        0.25        0.02      0.26 o 
   5  -8  10        0.08        0.46      0.31 o 
  -4  -7  10        3.86        4.00      0.66 o 
  -3  -7  10        8.77        8.29      0.53 o 
  -2  -7  10        1.04        0.89      0.25 o 
  -1  -7  10        0.36        0.32      0.25 o 
   0  -7  10        0.24        0.39      0.21 o 
   1  -7  10        0.50        0.39      0.21 o 
   2  -7  10        3.75        3.27      0.37 o 
   3  -7  10        0.05        0.13      0.23 o 
   4  -7  10        2.44        2.18      0.32 o 
   5  -7  10        1.15        1.44      0.37 o 
   6  -7  10        0.07        0.25      0.24 o 
  -5  -6  10        0.02        0.70      0.34 o 
  -4  -6  10        5.41        6.25      0.47 o 
  -3  -6  10       14.45       14.61      0.61 o 
  -2  -6  10       33.42       34.36      0.90 o 
  -1  -6  10       97.05       90.13      1.50 o 
   0  -6  10      139.26      137.43      2.02 o 
   1  -6  10       67.18       65.59      1.27 o 
   2  -6  10       43.75       43.29      1.00 o 
   3  -6  10       28.75       30.61      0.86 o 
   4  -6  10        3.58        3.92      0.38 o 
   5  -6  10        3.67        4.25      0.53 o 
   6  -6  10        4.42        4.24      0.56 o 
  -6  -5  10        3.41        3.92      0.56 o 
  -5  -5  10       12.37       13.48      0.64 o 
  -4  -5  10       19.64       19.89      1.08 o 
  -3  -5  10        5.61        4.32      0.37 o 
  -2  -5  10        1.41        2.02      0.46 o 
  -1  -5  10        2.54        3.25      0.33 o 
   0  -5  10        0.33        0.06      0.26 o 
   1  -5  10        1.18        1.56      0.27 o 
   2  -5  10       58.86       53.97      1.10 o 
   3  -5  10       56.62       57.30      1.30 o 
   4  -5  10       80.90       80.54      3.11 o 
   5  -5  10       33.86       32.04      1.82 o 
   6  -5  10       25.27       25.57      1.15 o 
  -6  -4  10        8.90       11.87      0.76 o 
  -5  -4  10       83.59       86.79      3.28 o 
  -4  -4  10       21.66       19.07      0.78 o 
  -3  -4  10        0.77        0.30      0.18 o 
  -2  -4  10        6.94        6.48      0.40 o 
  -1  -4  10       30.71       29.36      0.76 o 
   0  -4  10       44.16       42.91      0.92 o 
   1  -4  10        8.40        7.85      0.78 o 
   2  -4  10        6.57        5.01      0.38 o 
   3  -4  10        2.34        3.36      0.33 o 
   4  -4  10        2.58        2.59      0.32 o 
   5  -4  10        3.73        4.47      0.53 o 
   6  -4  10        0.01        0.77      0.33 o 
  -7  -3  10        2.22        2.76      0.51 o 
  -6  -3  10       26.58       26.04      1.22 o 
  -5  -3  10       47.63       48.80      1.39 o 
  -4  -3  10        7.65        6.82      0.59 o 
  -3  -3  10        4.79        3.97      0.49 o 
  -2  -3  10       78.52       72.26      1.21 o 
  -1  -3  10      216.89      217.08      2.51 o 
   0  -3  10       13.70       10.96      0.48 o 
   1  -3  10        7.04        9.01      0.44 o 
   2  -3  10        8.40        6.75      0.40 o 
   3  -3  10        8.34        8.08      0.82 o 
   4  -3  10        0.57        0.65      0.21 o 
   5  -3  10        0.04        0.61      0.29 o 
   6  -3  10        1.94        2.94      0.65 o 
  -7  -2  10        0.28        0.90      0.38 o 
  -6  -2  10       44.21       44.45      1.09 o 
  -5  -2  10        1.68        1.71      0.31 o 
  -4  -2  10        3.84        2.92      0.35 o 
  -3  -2  10        0.34        0.92      0.24 o 
  -2  -2  10       63.41       63.23      1.51 o 
  -1  -2  10       55.62       59.74      1.12 o 
   0  -2  10       35.91       36.47      0.72 o 
   1  -2  10        6.82        8.72      0.51 o 
   2  -2  10       13.73       10.83      0.42 o 
   3  -2  10       13.55       12.43      0.46 o 
   4  -2  10        2.11        2.02      0.34 o 
   5  -2  10        0.56        1.02      0.30 o 
  -7  -1  10       26.80       26.81      0.95 o 
  -6  -1  10       11.57       11.14      0.59 o 
  -5  -1  10        0.63       -0.05      0.20 o 
  -4  -1  10        1.16        1.07      0.27 o 
  -3  -1  10       26.38       23.34      0.74 o 
  -2  -1  10       53.98       54.43      1.11 o 
  -1  -1  10        5.54        6.46      0.42 o 
   0  -1  10       13.54       13.80      0.57 o 
   1  -1  10        6.15        9.38      0.39 o 
   2  -1  10       14.13       11.74      0.45 o 
   3  -1  10        4.77        5.60      0.36 o 
   4  -1  10       18.67       20.21      0.62 o 
   5  -1  10       18.35       19.75      0.97 o 
  -8   0  10        1.54        1.96      0.50 o 
  -7   0  10       43.62       42.76      1.13 o 
  -6   0  10       22.02       20.68      0.76 o 
  -5   0  10        2.47        2.44      0.36 o 
  -4   0  10       46.66       43.58      1.06 o 
  -3   0  10       86.05       83.18      1.48 o 
  -2   0  10        0.21       -0.20      0.20 o 
  -1   0  10       12.35       13.92      0.60 o 
   0   0  10       22.28       23.84      0.93 o 
   1   0  10        3.47        5.70      0.44 o 
   2   0  10       10.82       11.57      0.60 o 
   3   0  10       28.48       29.64      0.94 o 
   4   0  10       31.59       32.48      0.94 o 
  -8   1  10        2.16        2.14      0.53 o 
  -7   1  10        1.14        0.90      0.32 o 
  -6   1  10        3.33        2.72      0.39 o 
  -5   1  10        0.40        0.11      0.24 o 
  -4   1  10       73.33       67.58      2.06 o 
  -3   1  10       88.41       87.16      1.55 o 
  -2   1  10       35.54       35.48      1.06 o 
  -1   1  10       97.43       97.15      2.26 o 
   0   1  10       94.59       89.28      1.91 o 
   1   1  10       52.69       52.95      1.18 o 
   2   1  10        3.10        2.42      0.46 o 
   3   1  10        0.03       -0.31      0.29 o 
  -7   2  10        0.35        0.29      0.28 o 
  -6   2  10       21.55       22.73      0.85 o 
  -5   2  10       20.27       20.34      0.79 o 
  -4   2  10        0.90        1.09      0.56 o 
  -3   2  10       25.28       24.31      0.91 o 
  -2   2  10        8.44        7.01      0.52 o 
  -1   2  10        6.59        6.35      0.83 o 
   0   2  10        3.02        3.43      0.51 o 
   1   2  10        0.09       -0.09      0.44 o 
   2   2  10        3.93        3.90      0.64 o 
  -7   3  10        6.15        8.68      0.93 o 
  -6   3  10       28.44       35.18      1.07 o 
  -5   3  10       15.32       18.25      1.13 o 
  -4   3  10        0.66        1.36      0.34 o 
  -3   3  10        2.20        1.50      0.36 o 
  -2   3  10        0.11        0.59      0.29 o 
  -1   3  10        0.01       -0.03      0.29 o 
   0   3  10        2.24        2.85      0.69 o 
   1   3  10        0.63        1.19      0.54 o 
  -6   4  10       11.92       12.42      0.72 o 
  -5   4  10        3.46        4.06      0.49 o 
  -4   4  10        0.02       -0.33      0.37 o 
  -3   4  10        2.26        2.03      0.46 o 
  -2   4  10        3.95        4.26      0.62 o 
  -1   4  10        5.10        7.35      0.73 o 
   1  -9  11        0.39        0.70      0.30 o 
   2  -9  11       15.24       17.69      0.75 o 
  -2  -8  11        1.43        1.21      0.28 o 
  -1  -8  11        3.50        2.69      0.49 o 
   0  -8  11        0.39        0.37      0.23 o 
   1  -8  11        2.20        1.58      0.30 o 
   2  -8  11       15.17       15.50      0.75 o 
   3  -8  11        9.41       10.57      0.77 o 
   4  -8  11        4.72        5.80      0.55 o 
  -3  -7  11        0.96        1.19      0.30 o 
  -2  -7  11        6.29        5.57      0.46 o 
  -1  -7  11        0.03        0.09      0.20 o 
   0  -7  11        0.23        0.31      0.21 o 
   1  -7  11       12.55       12.17      1.21 o 
   2  -7  11       21.63       19.98      0.73 o 
   3  -7  11        7.35        8.85      0.55 o 
   4  -7  11       10.94       10.75      0.59 o 
   5  -7  11        3.60        2.70      0.80 o 
  -4  -6  11        3.85        4.50      0.43 o 
  -3  -6  11        0.62        0.57      0.23 o 
  -2  -6  11        7.71        7.47      0.48 o 
  -1  -6  11        3.83        3.85      0.59 o 
   0  -6  11        2.72        3.04      0.35 o 
   1  -6  11        0.73        0.72      0.24 o 
   2  -6  11       13.58       14.98      0.63 o 
   3  -6  11       22.64       22.54      0.76 o 
   4  -6  11        6.18        7.37      0.50 o 
   5  -6  11        0.95        0.89      0.32 o 
  -5  -5  11        0.39        0.44      0.37 o 
  -4  -5  11        7.92        8.67      0.69 o 
  -3  -5  11       22.44       23.19      0.74 o 
  -2  -5  11        8.32        7.97      0.47 o 
  -1  -5  11        0.00       -0.23      0.15 o 
   0  -5  11        1.02        1.24      0.25 o 
   1  -5  11       70.23       65.57      1.51 o 
   2  -5  11        3.72        3.63      0.37 o 
   3  -5  11        4.09        3.19      0.36 o 
   4  -5  11        6.50        7.01      0.64 o 
   5  -5  11        0.00        0.02      0.27 o 
  -6  -4  11        3.28        4.34      0.76 o 
  -5  -4  11        9.74       11.46      0.84 o 
  -4  -4  11        0.47        1.01      0.43 o 
  -3  -4  11       39.47       37.19      1.23 o 
  -2  -4  11       15.22       13.85      1.17 o 
  -1  -4  11       22.00       23.56      0.69 o 
   0  -4  11       21.99       22.42      0.70 o 
   1  -4  11        3.72        3.16      0.36 o 
   2  -4  11        2.28        2.41      0.31 o 
   3  -4  11        1.75        1.38      0.26 o 
   4  -4  11       18.32       15.90      0.63 o 
   5  -4  11        0.11        0.26      0.28 o 
  -6  -3  11       21.80       23.63      1.06 o 
  -5  -3  11       63.68       64.56      1.68 o 
  -4  -3  11        7.98        5.91      0.62 o 
  -3  -3  11        1.10        0.81      0.36 o 
  -2  -3  11       35.54       33.08      1.12 o 
  -1  -3  11       76.21       70.83      1.67 o 
   0  -3  11       15.12       13.40      0.54 o 
   1  -3  11        4.67        6.55      0.72 o 
   2  -3  11        1.42        1.64      0.27 o 
   3  -3  11        1.36        1.40      0.30 o 
   4  -3  11        1.48        0.90      0.25 o 
   5  -3  11        1.19        0.27      0.33 o 
  -7  -2  11        0.28       -0.02      0.26 o 
  -6  -2  11        6.38        8.01      0.56 o 
  -5  -2  11        3.45        3.45      0.50 o 
  -4  -2  11        0.17        0.14      0.35 o 
  -3  -2  11        5.79        6.39      0.46 o 
  -2  -2  11      162.44      161.08      3.18 o 
  -1  -2  11       17.69       12.79      0.56 o 
   0  -2  11       44.56       48.12      1.07 o 
   1  -2  11       18.23       15.00      0.75 o 
   2  -2  11       26.90       22.17      0.69 o 
   3  -2  11        5.80        7.09      0.46 o 
   4  -2  11       19.74       23.61      0.78 o 
  -7  -1  11        2.17        2.47      0.41 o 
  -6  -1  11        6.62        6.59      0.52 o 
  -5  -1  11        0.76        0.65      0.36 o 
  -4  -1  11        0.82        0.16      0.23 o 
  -3  -1  11       34.88       37.40      0.99 o 
  -2  -1  11       35.79       32.94      0.92 o 
  -1  -1  11        0.07       -0.27      0.19 o 
   0  -1  11       18.42       20.92      0.73 o 
   1  -1  11       10.29        7.26      0.48 o 
   2  -1  11        6.89        5.34      0.44 o 
   3  -1  11       11.77       13.28      0.62 o 
   4  -1  11        8.84        9.81      0.72 o 
  -7   0  11        2.32        1.82      0.38 o 
  -6   0  11        0.01        0.67      0.28 o 
  -5   0  11        0.39       -0.05      0.23 o 
  -4   0  11        0.16        0.36      0.25 o 
  -3   0  11       18.93       21.18      0.80 o 
  -2   0  11       14.46       16.09      0.93 o 
  -1   0  11        3.25        2.26      0.34 o 
   0   0  11        1.15        0.99      0.28 o 
   1   0  11        7.75        6.14      0.94 o 
   2   0  11        0.50        0.54      0.26 o 
   3   0  11       12.88       14.92      0.85 o 
  -7   1  11        0.29       -0.36      0.24 o 
  -6   1  11        0.07        0.31      0.40 o 
  -5   1  11        3.23        2.88      0.41 o 
  -4   1  11       12.46       12.22      0.65 o 
  -3   1  11        9.82        7.78      0.55 o 
  -2   1  11        3.17        3.80      0.43 o 
  -1   1  11        1.61        1.79      0.34 o 
   0   1  11        2.98        3.33      0.40 o 
   1   1  11        9.01       11.37      0.79 o 
   2   1  11       25.38       26.79      1.14 o 
  -6   2  11        3.71        4.57      0.51 o 
  -5   2  11        0.85        0.43      0.47 o 
  -4   2  11        0.16       -0.01      0.41 o 
  -3   2  11        0.49        0.14      0.27 o 
  -2   2  11        0.09        0.00      0.24 o 
  -1   2  11       12.30       11.12      0.64 o 
   0   2  11       28.78       27.37      1.17 o 
  -5   3  11        3.48        4.28      0.49 o 
  -4   3  11        0.36        0.11      0.32 o 
  -3   3  11        0.93        2.28      0.44 o 
  -2   3  11        0.42        0.68      0.36 o 
  -1   3  11        2.61        4.13      0.58 o 
   0  -8  12        0.01       -0.19      0.20 o 
   1  -8  12        0.97        0.87      0.27 o 
   2  -8  12        2.92        3.37      0.42 o 
  -2  -7  12        0.03        0.17      0.22 o 
  -1  -7  12        2.48        2.49      0.60 o 
   0  -7  12        0.93        0.69      0.28 o 
   1  -7  12        0.63        1.00      0.27 o 
   2  -7  12        0.63        0.93      0.27 o 
   3  -7  12        6.72        7.97      0.64 o 
   4  -7  12        2.03        1.80      0.33 o 
  -3  -6  12        9.53       10.53      0.78 o 
  -2  -6  12        1.05        1.96      0.32 o 
  -1  -6  12        8.61        9.58      0.55 o 
   0  -6  12        8.11        9.35      0.52 o 
   1  -6  12        5.68        5.78      0.45 o 
   2  -6  12        3.53        3.73      0.40 o 
   3  -6  12        7.89        9.86      0.80 o 
   4  -6  12        5.49        6.32      0.49 o 
  -4  -5  12        0.64        1.02      0.41 o 
  -3  -5  12        0.31        0.39      0.35 o 
  -2  -5  12        0.38        0.63      0.39 o 
  -1  -5  12        5.12        5.65      0.59 o 
   0  -5  12        4.81        4.50      0.40 o 
   1  -5  12        1.30        0.52      0.23 o 
   2  -5  12       26.05       29.44      1.25 o 
   3  -5  12       10.99       10.91      0.57 o 
   4  -5  12        1.01        1.82      0.53 o 
  -5  -4  12       29.96       31.15      1.23 o 
  -4  -4  12       10.08       11.82      0.97 o 
  -3  -4  12        3.17        3.97      0.56 o 
  -2  -4  12       17.83       18.81      0.92 o 
  -1  -4  12        7.76        9.35      0.70 o 
   0  -4  12        0.68        0.56      0.42 o 
   1  -4  12       32.44       32.19      1.50 o 
   2  -4  12       20.67       24.23      1.08 o 
   3  -4  12        2.31        3.21      0.36 o 
   4  -4  12        0.26        0.08      0.27 o 
  -6  -3  12       12.20       12.56      0.85 o 
  -5  -3  12       14.40       16.13      1.19 o 
  -4  -3  12        7.87        6.42      0.64 o 
  -3  -3  12       33.60       31.04      1.17 o 
  -2  -3  12       82.00       78.66      1.87 o 
  -1  -3  12       85.65       78.00      3.20 o 
   0  -3  12        0.01        0.04      0.28 o 
   1  -3  12        1.29        0.21      0.34 o 
   2  -3  12        3.56        3.46      0.48 o 
   3  -3  12        0.43        0.52      0.28 o 
   4  -3  12        4.54        3.86      0.51 o 
  -6  -2  12        1.30        1.54      0.43 o 
  -5  -2  12        0.04       -0.11      0.32 o 
  -4  -2  12        3.50        3.45      0.52 o 
  -3  -2  12        0.28        0.23      0.33 o 
  -2  -2  12       20.32       21.64      0.99 o 
  -1  -2  12        0.02       -0.04      0.26 o 
   0  -2  12        6.88        7.94      0.65 o 
   1  -2  12        2.04        1.10      0.32 o 
   2  -2  12       14.50       13.67      1.13 o 
   3  -2  12        0.00        0.22      0.27 o 
  -6  -1  12        7.20        9.50      0.71 o 
  -5  -1  12        2.90        2.90      0.41 o 
  -4  -1  12        0.02        0.10      0.26 o 
  -3  -1  12        3.34        2.71      0.39 o 
  -2  -1  12       16.10       17.20      0.71 o 
  -1  -1  12        1.62        2.42      0.35 o 
   0  -1  12        1.87        2.59      0.37 o 
   1  -1  12        0.19       -0.16      0.31 o 
   2  -1  12        0.02        0.22      0.26 o 
  -6   0  12        0.15        0.00      0.28 o 
  -5   0  12        2.42        2.45      0.45 o 
  -4   0  12        2.43        3.54      0.59 o 
  -3   0  12        7.86        9.16      0.59 o 
  -2   0  12        3.72        4.21      0.46 o 
  -1   0  12        4.15        5.87      0.50 o 
   0   0  12        0.52        1.04      0.29 o 
   1   0  12        0.36        0.11      0.22 o 
  -5   1  12       15.76       19.30      0.83 o 
  -4   1  12        0.45        1.21      0.33 o 
  -3   1  12        1.04        0.81      0.50 o 
  -2   1  12       11.98       12.23      1.05 o 
  -1   1  12        4.42        3.82      0.65 o 
   0   1  12        2.45        2.42      0.74 o 
  -4   2  12        9.87       12.88      0.92 o 
  -3   2  12       12.91       14.24      1.00 o 
  -2   2  12       12.13       16.59      0.78 o 
   0  -7  13        1.04        1.24      0.29 o 
   1  -7  13        5.23        7.55      0.60 o 
  -2  -6  13        0.21        1.26      0.42 o 
  -1  -6  13        0.67        1.60      0.40 o 
   0  -6  13        0.18        0.74      0.61 o 
   1  -6  13        4.49        6.10      0.48 o 
   2  -6  13        0.00        0.18      0.35 o 
  -3  -5  13        0.03        0.11      0.31 o 
  -2  -5  13       10.40       12.06      0.83 o 
  -1  -5  13       20.20       17.21      1.08 o 
   0  -5  13       15.00       16.22      0.89 o 
   1  -5  13       22.41       25.54      1.10 o 
   2  -5  13        4.03        4.17      0.42 o 
   3  -5  13        3.68        5.09      0.46 o 
  -4  -4  13        8.68        7.58      1.36 o 
  -3  -4  13        3.99        2.78      0.49 o 
  -2  -4  13        0.74        2.94      0.72 o 
  -1  -4  13        2.57        1.78      0.44 o 
   0  -4  13        4.00        2.90      0.83 o 
   1  -4  13        2.85        2.25      0.68 o 
   2  -4  13        3.25        3.07      0.48 o 
  -4  -3  13        0.02       -0.03      0.35 o 
  -3  -3  13        1.31        1.45      0.41 o 
  -2  -3  13       23.21       22.98      1.05 o 
  -1  -3  13        6.01        7.29      0.95 o 
   0  -3  13        8.30        6.90      0.65 o 
   1  -3  13        2.03        2.23      0.52 o 
   2  -3  13        0.08        0.08      0.25 o 
  -5  -2  13        1.36        2.01      0.48 o 
  -4  -2  13        0.00       -0.06      0.32 o 
  -3  -2  13        7.69        7.40      0.70 o 
  -2  -2  13        7.38        5.36      1.15 o 
  -1  -2  13        4.37        5.03      0.60 o 
   0  -2  13        5.86        5.55      0.61 o 
   1  -2  13       10.12        8.53      0.70 o 
   2  -2  13        3.87        2.88      0.65 o 
  -5  -1  13        1.88        2.46      0.50 o 
  -4  -1  13        4.02        4.35      0.60 o 
  -3  -1  13        0.22        1.01      0.41 o 
  -2  -1  13       55.46       60.23      2.91 o 
  -1  -1  13        8.07        8.22      0.71 o 
   0  -1  13        0.23        0.79      0.32 o 
   1  -1  13        0.03       -0.33      0.22 o 
  -4   0  13        7.85        9.06      0.63 o 
  -3   0  13        2.45        3.48      0.45 o 
  -2   0  13       14.58       16.73      0.92 o 
  -1   0  13        0.60        0.19      0.48 o 
  -1  -5  14        0.68        0.55      0.31 o 
   0  -5  14        2.45        3.72      0.77 o 
  -2  -4  14        0.11        0.44      0.32 o 
  -1  -4  14        0.15        0.01      0.61 o 
   0  -4  14        0.16        1.01      0.35 o 
  -2  -3  14        0.53       -0.04      0.33 o 
  -1  -3  14        6.76        6.95      0.70 o 
   0  -3  14        3.89        3.38      0.52 o 
  -2  -2  14        4.11        3.92      0.56 o 
                                                 
